# Supplementary material for: Sequencing, de novo assembly and annotation of a pink bollworm larval midgut transcriptome
Source: Gigascience. 2016 Jun 22;5:28. doi: 10.1186/s13742-016-0130-9 (PMC4916539; doi:10.1186/s13742-016-0130-9)
Supplement: Additional file 1: — Bollworm_GO_26APR16.csv. CSV file of gene ontology terms for pink bollworm transcripts. (CSV 2338 kb) [file 13742_2016_130_MOESM1_ESM.csv]

Sequence Name	Sequence Description	Blast GO Number	GO Names	GO Accession	GO Domains
TR34_c1_g1_i1	hyphally regulated cell wall 1-like	1
TR109_c0_g1_i1	PREDICTED: uncharacterized protein LOC101744188	1	binding	GO:0005488	F
TR129_c0_g1_i1	PREDICTED: uncharacterized protein LOC101740259, partial	1	integral component of membrane	GO:0016021	C
TR226_c0_g1_i1	nuclear pore complex Nup205-like	1	nuclear pore	GO:0005643	C
TR226_c0_g2_i1	nuclear pore complex Nup205-like	1	nuclear pore	GO:0005643	C
TR262_c0_g1_i1	GI13001 [Drosophila mojavensis]	1
TR323_c0_g1_i1	GJ19270 [Drosophila virilis]	1	binding	GO:0005488	F
TR323_c0_g1_i2	GJ19270 [Drosophila virilis]	1	metal ion binding	GO:0046872	F
TR323_c0_g1_i3	zinc finger CCCH domain-containing 13-like isoform X1	1	binding	GO:0005488	F
TR351_c0_g1_i1	UPF0378 KIAA0100-like	1	integral component of membrane	GO:0016021	C
TR372_c0_g1_i1	PREDICTED: uncharacterized protein LOC101747221 isoform X3	1	membrane	GO:0016020	C
TR400_c0_g1_i1	fatty acid-binding -like [Tribolium castaneum]	1	lipid binding	GO:0008289	F
TR400_c0_g2_i1	fatty acid-binding -like [Plutella xylostella]	1
TR405_c0_g1_i1	reverse transcriptase and recombinase	1	DNA metabolic process	GO:0006259	P
TR414_c0_g1_i1	fibulin 1 and	1	binding	GO:0005488	F
TR454_c0_g1_i1	purity of essence	1	zinc ion binding	GO:0008270	F
TR454_c0_g2_i1	purity of essence	1	zinc ion binding	GO:0008270	F
TR455_c0_g1_i1	hypothetical protein KGM_21550	1	binding	GO:0005488	F
TR455_c0_g2_i1	PREDICTED: uncharacterized protein LOC105842025	1	binding	GO:0005488	F
TR526_c0_g1_i1	dead ringer isoform X2	1	DNA binding	GO:0003677	F
TR526_c0_g2_i1	dead ringer isoform X2	1	DNA binding	GO:0003677	F
TR569_c0_g1_i1	sorting nexin-30-like	1	phosphatidylinositol binding	GO:0035091	F
TR571_c0_g1_i1	tyrosine- phosphatase non-receptor type 13-like, partial	1
TR583_c1_g1_i1	Paired AMPhipathic helix Sin3A	1	regulation of transcription, DNA-templated	GO:0006355	P
TR589_c0_g1_i1	proton-coupled amino acid transporter 1-like [Monomorium pharaonis]	1	integral component of membrane	GO:0016021	C
TR591_c0_g2_i1	phosphatase 1 regulatory subunit 12C isoform X8	1	protein kinase binding	GO:0019901	F
TR736_c0_g1_i1	Lysosomal trafficking regulator	1
TR759_c0_g1_i1	tight junction ZO-1 isoform X1	1
TR785_c0_g1_i1	GL16699 [Drosophila persimilis]	1
TR796_c0_g1_i1	GK23554 [Drosophila willistoni]	1	metal ion binding	GO:0046872	F
TR799_c1_g1_i1	PR domain zinc finger 5-like	1	metal ion binding	GO:0046872	F
TR808_c0_g2_i1	AGAP004039-PB [Anopheles gambiae PEST]	1
TR811_c0_g1_i1	zinc finger 271-like [Vollenhovia emeryi]	1	binding	GO:0005488	F
TR811_c0_g2_i1	zinc finger 271-like [Vollenhovia emeryi]	1	binding	GO:0005488	F
TR813_c0_g1_i1	SMG8 isoform X1	1	nuclear-transcribed mRNA catabolic process, nonsense-mediated decay	GO:0000184	P
TR813_c0_g2_i1	SMG8	1	nuclear-transcribed mRNA catabolic process, nonsense-mediated decay	GO:0000184	P
TR820_c0_g1_i1	peroxisome assembly factor 2	1	ATP binding	GO:0005524	F
TR836_c0_g1_i1	PREDICTED: uncharacterized protein LOC105388742	1	integral component of membrane	GO:0016021	C
TR836_c0_g2_i1	PREDICTED: uncharacterized protein LOC105388742	1	membrane	GO:0016020	C
TR854_c0_g2_i1	bromodomain adjacent to zinc finger domain 2B-like	1	zinc ion binding	GO:0008270	F
TR857_c0_g1_i1	AGAP005242-PA [Anopheles gambiae PEST]	1	integral component of membrane	GO:0016021	C
TR862_c0_g1_i1	prothrombin	1	hydrolase activity	GO:0016787	F
TR883_c0_g1_i1	condensin-2 complex subunit D3-like	1
TR906_c0_g1_i1	sorting and assembly machinery component 50 homolog, partial	1	outer membrane	GO:0019867	C
TR913_c0_g1_i1	homeobox Hox-B4	1	DNA binding	GO:0003677	F
TR922_c0_g1_i1	GA12132 [Drosophila pseudoobscura pseudoobscura]	1	integral component of membrane	GO:0016021	C
TR931_c0_g1_i1	zinc finger Y-chromosomal 1-like	1	binding	GO:0005488	F
TR931_c1_g1_i1	CG8319, partial	1	metal ion binding	GO:0046872	F
TR958_c0_g2_i1	AAEL010090-PA [Aedes aegypti]	1	integral component of membrane	GO:0016021	C
TR977_c0_g1_i1	zinc finger basonuclin-2-like isoform X1	1	metal ion binding	GO:0046872	F
TR993_c0_g1_i1	ribonuclease H2 subunit C	1	RNA metabolic process	GO:0016070	P
TR1064_c0_g1_i1	SERO_GALME ame: Full=Seroin ame: Full=Silk 23 kDa glyco Flags: Precursor [Galleria mellonella]	1
TR1064_c0_g2_i1	SERO_GALME ame: Full=Seroin ame: Full=Silk 23 kDa glyco Flags: Precursor [Galleria mellonella]	1
TR1065_c0_g1_i1	PREDICTED: uncharacterized protein LOC105668906	1	catalytic activity	GO:0003824	F
TR1072_c0_g1_i1	hypothetical protein KGM_05481	1	proteasome assembly	GO:0043248	P
TR1085_c1_g1_i1	PREDICTED: uncharacterized protein LOC101741920	1	regulation of biological process	GO:0050789	P
TR1104_c0_g1_i1	zinc finger 665 isoform X1 [Nasonia vitripennis]	1	metal ion binding	GO:0046872	F
TR1104_c0_g2_i1	zinc finger weckle-like	1	metal ion binding	GO:0046872	F
TR1132_c0_g1_i1	GH21456 [Drosophila grimshawi]	1
TR1157_c0_g1_i1	MFS-type transporter SLC18B1-like [Tribolium castaneum]	1	membrane	GO:0016020	C
TR1161_c0_g1_i1	WW domain-binding 4	1	metal ion binding	GO:0046872	F
TR1161_c0_g2_i1	WW domain-binding 4	1	metal ion binding	GO:0046872	F
TR1171_c0_g2_i1	FERM domain-containing 8	1	cytoskeleton	GO:0005856	C
TR1185_c0_g1_i1	bone morphogenetic 1 isoform X2 [Bombus terrestris]	1	integral component of membrane	GO:0016021	C
TR1188_c0_g1_i1	PREDICTED: uncharacterized protein LOC101744353	1	integral component of membrane	GO:0016021	C
TR1189_c0_g1_i1	zinc finger and BTB domain-containing 11-like isoform X1	1	metal ion binding	GO:0046872	F
TR1246_c0_g2_i1	cuticular 1	1	integral component of membrane	GO:0016021	C
TR1272_c0_g1_i1	Fanconi anemia, complementation group I isoform X3	1
TR1272_c0_g2_i1	Fanconi anemia, complementation group I isoform X3	1
TR1272_c0_g3_i1	Fanconi anemia, complementation group I isoform X3	1
TR1274_c0_g1_i1	PREDICTED: uncharacterized protein LOC101744659 isoform X1	1	integral component of membrane	GO:0016021	C
TR1293_c0_g1_i1	proton-coupled amino acid transporter 1-like [Monomorium pharaonis]	1	integral component of membrane	GO:0016021	C
TR1302_c0_g1_i1	nuclease HARBI1	1	metabolic process	GO:0008152	P
TR1312_c0_g1_i1	ras association domain-containing 8	1	signal transduction	GO:0007165	P
TR1313_c0_g1_i1	sulfate transporter	1	single-organism transport	GO:0044765	P
TR1326_c1_g1_i1	laminin subunit alpha	1	cell adhesion	GO:0007155	P
TR1335_c0_g1_i1	chitin deacetylase 1	1	hydrolase activity	GO:0016787	F
TR1336_c0_g1_i1	PHD finger rhinoceros	1	zinc ion binding	GO:0008270	F
TR1336_c1_g1_i1	PHD finger rhinoceros-like isoform X2 [Bombyx mori]	1	zinc ion binding	GO:0008270	F
TR1337_c0_g1_i1	barrier-to-autointegration factor	1	DNA binding	GO:0003677	F
TR1350_c0_g1_i1	Fanconi anemia, complementation group I [Bombyx mori]	1
TR1356_c0_g1_i1	hypothetical protein KGM_00557	1
TR1372_c0_g1_i1	WD repeat and FYVE domain-containing 3	1	metal ion binding	GO:0046872	F
TR1402_c0_g1_i1	lipase 1-like	1	metabolic process	GO:0008152	P
TR1418_c0_g1_i1	RING finger 157	1	zinc ion binding	GO:0008270	F
TR1418_c0_g2_i1	RING finger 157	1	zinc ion binding	GO:0008270	F
TR1426_c0_g1_i1	liprin-beta-1 isoform X8 [Bombyx mori]	1	neuromuscular junction development	GO:0007528	P
TR1441_c0_g1_i1	filamin-A isoform X6 [Harpegnathos saltator]	1	actin filament binding	GO:0051015	F
TR1455_c0_g1_i1	chromobox homolog 1-like isoform X2	1	nucleus	GO:0005634	C
TR1455_c0_g2_i1	chromobox homolog 1-like isoform X2	1	nucleus	GO:0005634	C
TR1460_c0_g1_i1	ATP-binding cassette	1	membrane	GO:0016020	C
TR1585_c0_g1_i1	gastrula zinc finger -like	1	binding	GO:0005488	F
TR1606_c0_g1_i1	selT	1	integral component of membrane	GO:0016021	C
TR1639_c0_g1_i1	Rab5 GDP GTP exchange factor	1	binding	GO:0005488	F
TR1639_c0_g2_i1	Rab5 GDP GTP exchange factor	1	binding	GO:0005488	F
TR1659_c0_g1_i1	hypothetical protein KGM_01523	1	integral component of membrane	GO:0016021	C
TR1660_c0_g1_i1	transmembrane 39A isoform X1	1	integral component of membrane	GO:0016021	C
TR1660_c0_g2_i1	transmembrane 39A isoform X1	1	integral component of membrane	GO:0016021	C
TR1680_c1_g1_i1	PREDICTED: uncharacterized protein LOC100573291	1	binding	GO:0005488	F
TR1682_c0_g1_i1	PF14_0175 isoform X1 [Megachile rotundata]	1	signal transduction	GO:0007165	P
TR1705_c0_g1_i1	purity of essence	1	zinc ion binding	GO:0008270	F
TR1747_c1_g1_i1	PREDICTED: uncharacterized protein LOC105398625, partial	1	membrane	GO:0016020	C
TR1754_c0_g1_i1	piezo-type mechanosensitive ion channel component 2 isoform X1	1	membrane	GO:0016020	C
TR1767_c0_g1_i1	FAM8A1 [Orussus abietinus]	1	integral component of membrane	GO:0016021	C
TR1786_c0_g1_i1	larval cuticle 2-like	1	structural constituent of cuticle	GO:0042302	F
TR1805_c0_g2_i1	UPF0378 KIAA0100	1	membrane	GO:0016020	C
TR1809_c0_g1_i1	GATA zinc finger domain-containing 16-like	1
TR1821_c0_g1_i1	fibroblast growth factor receptor 4-like	1
TR1827_c0_g1_i1	prolactin regulatory element-binding	1	integral component of membrane	GO:0016021	C
TR1846_c0_g1_i1	GM23330 [Drosophila sechellia]	1	integral component of membrane	GO:0016021	C
TR1887_c0_g1_i1	probable elongator complex 2	1	cellular process	GO:0009987	P
TR1887_c0_g2_i1	probable elongator complex 2	1	cellular process	GO:0009987	P
TR1889_c0_g2_i1	E3 ubiquitin- ligase LRSAM1-like isoform X2	1	zinc ion binding	GO:0008270	F
TR1898_c0_g1_i1	Asterix	1	integral component of membrane	GO:0016021	C
TR1900_c0_g1_i1	helicase ARIP4-like, partial	1	ATP binding	GO:0005524	F
TR1900_c1_g1_i1	steroid receptor-interacting snf2 domain	1
TR1932_c0_g2_i1	persulfide dioxygenase ETHE1, mitochondrial	1	hydrolase activity	GO:0016787	F
TR1933_c0_g1_i1	mitochondrial import inner membrane translocase subunit Tim22	1	integral component of membrane	GO:0016021	C
TR1969_c0_g2_i1	E3 ubiquitin- ligase MARCH2 [Camponotus floridanus]	1	integral component of membrane	GO:0016021	C
TR1970_c0_g2_i1	THAP domain-containing , partial	1
TR2021_c0_g1_i1	transmembrane and coiled-coil domain-containing 1	1	integral component of membrane	GO:0016021	C
TR2021_c0_g2_i1	transmembrane and coiled-coil domain-containing 1	1	integral component of membrane	GO:0016021	C
TR2039_c0_g1_i1	PREDICTED: uncharacterized protein LOC101736479	1	membrane	GO:0016020	C
TR2045_c0_g1_i1	zinc finger 91	1	metal ion binding	GO:0046872	F
TR2049_c0_g2_i1	AATF [Bombus impatiens]	1	nucleus	GO:0005634	C
TR2054_c0_g1_i1	hypothetical protein KGM_07490	1
TR2054_c0_g2_i1	hypothetical protein KGM_07490	1
TR2086_c0_g1_i1	enzymatic poly , [Pediculus humanus corporis]	1	transferase activity	GO:0016740	F
TR2090_c0_g1_i1	nuclear 1	1	DNA binding	GO:0003677	F
TR2094_c1_g1_i1	PREDICTED: uncharacterized protein LOC100902684	1
TR2119_c0_g1_i1	mitochondrial carrier	1	integral component of membrane	GO:0016021	C
TR2130_c0_g1_i1	neurexin-3b isoform X1 [Linepithema humile]	1	integral component of membrane	GO:0016021	C
TR2135_c0_g1_i1	fragile site-associated	1	integral component of membrane	GO:0016021	C
TR2136_c0_g1_i1	zinc finger CCCH domain-containing 18-like [Fopius arisanus]	1
TR2136_c0_g2_i1	zinc finger CCCH domain-containing 18-like [Fopius arisanus]	1
TR2148_c0_g1_i1	C-type lectin	1
TR2150_c0_g1_i1	programmed cell death 2-like	1	cytoplasm	GO:0005737	C
TR2195_c0_g1_i1	R3H domain-containing 2 isoform X1	1
TR2206_c1_g1_i1	GK20971 [Drosophila willistoni]	1	extracellular region	GO:0005576	C
TR2238_c0_g1_i1	GJ24377 [Drosophila virilis]	1	peptidase activity	GO:0008233	F
TR2249_c0_g1_i1	anaphase-promoting complex subunit 1	1	anaphase-promoting complex	GO:0005680	C
TR2259_c0_g1_i1	nuclear MDM1 isoform X1 [Tribolium castaneum]	1	nucleus	GO:0005634	C
TR2261_c0_g1_i1	nucleo TPR [Orussus abietinus]	1	zinc ion binding	GO:0008270	F
TR2261_c0_g2_i1	nucleo TPR [Orussus abietinus]	1	zinc ion binding	GO:0008270	F
TR2274_c0_g1_i1	probable ribonuclease ZC3H12D	1	metal ion binding	GO:0046872	F
TR2274_c1_g1_i1	probable ribonuclease ZC3H12D isoform X2	1	metal ion binding	GO:0046872	F
TR2292_c0_g1_i1	GK22530 [Drosophila willistoni]	1	RNA binding	GO:0003723	F
TR2305_c0_g1_i1	hypothetical protein KGM_01345	1
TR2325_c0_g1_i1	ubiquitin thioesterase OTU1	1	metal ion binding	GO:0046872	F
TR2325_c0_g2_i1	ubiquitin thioesterase OTU1	1	metal ion binding	GO:0046872	F
TR2341_c0_g1_i1	collagen alpha-5(IV) chain-like	1	structural constituent of cuticle	GO:0042302	F
TR2341_c0_g2_i1	collagen alpha-5(IV) chain-like	1	structural constituent of cuticle	GO:0042302	F
TR2357_c0_g1_i1	KAT8 regulatory NSL complex subunit 1	1	histone acetyltransferase complex	GO:0000123	C
TR2374_c0_g1_i1	elongator complex 5	1
TR2377_c0_g1_i1	PREDICTED: uncharacterized protein LOC101737053	1	zinc ion binding	GO:0008270	F
TR2400_c0_g1_i1	DNA-pk, partial	1	binding	GO:0005488	F
TR2400_c0_g2_i1	DNA-pk, partial	1	binding	GO:0005488	F
TR2404_c0_g1_i1	synaptotagmin-5 isoform X3 [Monomorium pharaonis]	1	membrane	GO:0016020	C
TR2409_c0_g1_i1	nucleo TPR [Orussus abietinus]	1	metal ion binding	GO:0046872	F
TR2424_c0_g2_i1	transmembrane 216-like	1	integral component of membrane	GO:0016021	C
TR2434_c0_g1_i1	FAM50 homolog	1	nucleus	GO:0005634	C
TR2444_c0_g1_i1	E3 ubiquitin- ligase UBR7	1	zinc ion binding	GO:0008270	F
TR2451_c0_g1_i1	tigger transposable element-derived 6-like isoform X3 [Pogonomyrmex barbatus]	1	binding	GO:0005488	F
TR2471_c0_g1_i1	KAT8 regulatory NSL complex subunit 1 [Fopius arisanus]	1	histone acetyltransferase complex	GO:0000123	C
TR2471_c0_g2_i1	KAT8 regulatory NSL complex subunit 1 isoform X1 [Athalia rosae]	1	histone acetyltransferase complex	GO:0000123	C
TR2476_c0_g2_i1	asteroid-like [Vollenhovia emeryi]	1	metabolic process	GO:0008152	P
TR2493_c0_g1_i1	EN binding engrailed nuclear homeo -regulated [Bombyx mori]	1	membrane	GO:0016020	C
TR2511_c0_g1_i1	CKLF-like MARVEL transmembrane domain-containing 4 [Bactrocera cucurbitae]	1	integral component of membrane	GO:0016021	C
TR2513_c0_g1_i1	zinc finger CCCH domain-containing 13-like	1	metal ion binding	GO:0046872	F
TR2513_c1_g1_i1	zinc finger CCCH domain-containing 13-like isoform X1	1	metal ion binding	GO:0046872	F
TR2523_c0_g1_i1	tetratricopeptide repeat 28	1	cell part	GO:0044464	C
TR2558_c0_g1_i1	zinc finger CCCH domain-containing 18-like [Monomorium pharaonis]	1	metal ion binding	GO:0046872	F
TR2566_c0_g1_i1	FYVE-containing , [Pediculus humanus corporis]	1	zinc ion binding	GO:0008270	F
TR2588_c0_g1_i1	nesprin-1-like isoform X1	1
TR2598_c0_g1_i1	nuclease HARBI1	1
TR2612_c0_g1_i1	AAEL009864-PA [Aedes aegypti]	1	integral component of membrane	GO:0016021	C
TR2612_c0_g2_i1	AAEL009864-PA [Aedes aegypti]	1	integral component of membrane	GO:0016021	C
TR2625_c1_g1_i1	Rel2, partial	1	cellular process	GO:0009987	P
TR2635_c1_g1_i1	nitric oxide-associated 1	1	GTP binding	GO:0005525	F
TR2667_c0_g1_i1	cysteine-rich secretory 2-like isoform X1 [Nasonia vitripennis]	1
TR2667_c0_g2_i1	cysteine-rich secretory 2-like isoform X1 [Nasonia vitripennis]	1
TR2679_c1_g1_i1	DNA primase small subunit	1	transferase activity	GO:0016740	F
TR2713_c0_g1_i1	PHD finger rhinoceros-like isoform X2 [Bombyx mori]	1	metal ion binding	GO:0046872	F
TR2738_c0_g1_i1	hemocytin isoform X1	1	binding	GO:0005488	F
TR2746_c1_g1_i1	PREDICTED: uncharacterized protein LOC101742038	1	integral component of membrane	GO:0016021	C
TR2747_c0_g1_i1	lysosomal-trafficking regulator isoform X1 [Acromyrmex echinatior]	1
TR2777_c0_g1_i1	PHD and RING finger domain-containing 1 isoform X2	1	zinc ion binding	GO:0008270	F
TR2777_c0_g2_i1	PHD and RING finger domain-containing 1 isoform X1 [Tribolium castaneum]	1	zinc ion binding	GO:0008270	F
TR2792_c0_g1_i1	sorting nexin-7-like	1	phosphatidylinositol binding	GO:0035091	F
TR2794_c0_g2_i1	PREDICTED: uncharacterized protein LOC101745983 isoform X5	1	integral component of membrane	GO:0016021	C
TR2819_c0_g1_i1	slit homolog 3 -like	1	integral component of membrane	GO:0016021	C
TR2832_c0_g1_i1	small subunit processome component 20 homolog	1	neurogenesis	GO:0022008	P
TR2844_c0_g1_i1	kinase C-binding NELL1-like	1	calcium ion binding	GO:0005509	F
TR2870_c0_g1_i1	proton-coupled amino acid transporter 4-like	1	integral component of membrane	GO:0016021	C
TR2876_c0_g1_i1	alpha-taxilin isoform X2 [Orussus abietinus]	1	syntaxin binding	GO:0019905	F
TR2882_c0_g1_i1	intestinal mucin	1	macromolecule metabolic process	GO:0043170	P
TR2892_c0_g1_i1	mpv17 2	1	integral component of membrane	GO:0016021	C
TR2908_c0_g1_i1	RNA-directed DNA polymerase from mobile element jockey-like	1	integral component of membrane	GO:0016021	C
TR2937_c0_g1_i1	THAP domain-containing 2, partial	1
TR2949_c0_g1_i1	CG5098 , partial [Heliconius melpomene amaryllis]	1
TR2965_c0_g1_i1	PREDICTED: uncharacterized protein LOC101743983 isoform X2 [Bombyx mori]	1	integral component of membrane	GO:0016021	C
TR2966_c1_g1_i1	WD repeat and HMG-box DNA-binding 1	1	DNA binding	GO:0003677	F
TR2972_c0_g1_i1	histone-lysine N-methyltransferase E(z) isoform X3	1	DNA binding	GO:0003677	F
TR2973_c0_g1_i1	plexin domain-containing 2	1	integral component of membrane	GO:0016021	C
TR2984_c0_g1_i1	dystrophin, isoforms A C F G H isoform X3 [Cerapachys biroi]	1
TR2988_c0_g1_i1	formin-binding 4-like isoform X2	1	transport	GO:0006810	P
TR2988_c0_g2_i1	formin-binding 4-like isoform X2	1	transport	GO:0006810	P
TR3020_c0_g1_i1	ribonuclease ZC3H12A	1	metal ion binding	GO:0046872	F
TR3060_c0_g1_i1	gamma-butyrobetaine dioxygenase	1	oxidoreductase activity	GO:0016491	F
TR3062_c0_g1_i1	small integral membrane 8	1	integral component of membrane	GO:0016021	C
TR3077_c0_g1_i1	aquaporin-11 [Bombus terrestris]	1	integral component of membrane	GO:0016021	C
TR3109_c0_g1_i1	motor- [Culex quinquefasciatus]	1	MICOS complex	GO:0061617	C
TR3111_c0_g1_i1	zinc finger 800 [Megachile rotundata]	1	metal ion binding	GO:0046872	F
TR3111_c0_g2_i1	zinc finger 800 [Megachile rotundata]	1	metal ion binding	GO:0046872	F
TR3125_c0_g1_i1	GE12944 [Drosophila yakuba]	1
TR3125_c0_g2_i1	GE12944 [Drosophila yakuba]	1
TR3153_c0_g1_i1	reverse transcriptase	1	DNA metabolic process	GO:0006259	P
TR3172_c0_g1_i1	proton-coupled amino acid transporter 2-like	1	integral component of membrane	GO:0016021	C
TR3178_c0_g1_i1	G kinase-anchoring 1-like	1	cellular process	GO:0009987	P
TR3196_c0_g1_i1	low-density lipo receptor-related 6	1	integral component of membrane	GO:0016021	C
TR3248_c0_g1_i1	solute carrier family 35 member G1	1	integral component of membrane	GO:0016021	C
TR3266_c0_g2_i1	hypothetical protein KGM_18008	1
TR3330_c0_g1_i1	RNA-directed DNA polymerase from mobile element jockey-like	1	biosynthetic process	GO:0009058	P
TR3334_c0_g1_i1	lysine histidine transporter 1-like	1	integral component of membrane	GO:0016021	C
TR3369_c0_g1_i1	p53 tumor suppressor ue	1	DNA binding	GO:0003677	F
TR3377_c0_g1_i1	amino acid transporter	1	integral component of membrane	GO:0016021	C
TR3385_c0_g1_i1	cathepsin l	1	hydrolase activity	GO:0016787	F
TR3403_c0_g1_i1	roundabout, isoform B	1	integral component of membrane	GO:0016021	C
TR3457_c0_g1_i1	cytosolic carboxypeptidase 1-like isoform X2	1	carboxypeptidase activity	GO:0004180	F
TR3466_c0_g1_i1	ribosome-binding factor A, mitochondrial isoform X1	1
TR3487_c0_g1_i1	serine threonine- kinase greatwall	1	kinase activity	GO:0016301	F
TR3490_c0_g2_i1	complement component 1 Q subcomponent-binding , mitochondrial	1	mitochondrial matrix	GO:0005759	C
TR3495_c1_g1_i1	peroxidase-like	1	response to stimulus	GO:0050896	P
TR3502_c0_g1_i1	dorsal-ventral patterning Sog isoform X1	1	multicellular organismal development	GO:0007275	P
TR3511_c0_g1_i1	tripartite motif-containing 45-like	1	metal ion binding	GO:0046872	F
TR3559_c1_g1_i1	Establishment of cohesion 1 2	1	metal ion binding	GO:0046872	F
TR3567_c0_g1_i1	SET and MYND domain-containing 4	1
TR3584_c0_g1_i1	inward rectifier potassium channel	1	transport	GO:0006810	P
TR3584_c0_g2_i1	inward rectifier potassium channel	1	ion transport	GO:0006811	P
TR3630_c1_g1_i1	ankyrin repeat and zinc finger domain-containing 1-like isoform X1	1	integral component of membrane	GO:0016021	C
TR3699_c0_g1_i1	epidermal growth factor receptor substrate 15-like 1 isoform X1 [Bactrocera cucurbitae]	1	calcium ion binding	GO:0005509	F
TR3746_c0_g1_i1	filamin-A isoform X1 [Bombyx mori]	1	actin binding	GO:0003779	F
TR3752_c0_g1_i1	Copia , partial	1	binding	GO:0005488	F
TR3760_c0_g1_i1	probable salivary secreted peptide	1
TR3811_c0_g1_i1	myb isoform X1 [Athalia rosae]	1	DNA binding	GO:0003677	F
TR3811_c0_g2_i1	myb isoform X1 [Athalia rosae]	1	DNA binding	GO:0003677	F
TR3827_c0_g1_i1	ejaculatory bulb-specific 3-like	1	integral component of membrane	GO:0016021	C
TR3827_c0_g2_i1	ejaculatory bulb-specific 3-like	1	integral component of membrane	GO:0016021	C
TR3828_c0_g1_i1	AAEL006871-PA [Aedes aegypti]	1
TR3828_c0_g2_i1	AAEL006871-PA [Aedes aegypti]	1
TR3839_c0_g1_i1	secreted peptide 30	1
TR3857_c0_g1_i1	AGAP007846-PA [Anopheles gambiae PEST]	1	integral component of membrane	GO:0016021	C
TR3880_c0_g1_i1	probable nucleoporin Nup54	1	nuclear pore	GO:0005643	C
TR3880_c0_g2_i1	probable nucleoporin Nup54	1	nuclear pore	GO:0005643	C
TR3923_c0_g1_i1	transmembrane 161B	1	integral component of membrane	GO:0016021	C
TR3923_c0_g2_i1	transmembrane 161B	1	integral component of membrane	GO:0016021	C
TR3938_c0_g1_i1	CG15435 , partial [Drosophila americana]	1	metal ion binding	GO:0046872	F
TR3955_c0_g1_i1	odorant binding	1
TR3955_c0_g2_i1	odorant-binding 1 [Chilo suppressalis]	1
TR3980_c0_g1_i1	AGAP008115-PA [Anopheles gambiae PEST]	1	membrane	GO:0016020	C
TR3994_c0_g1_i1	PREDICTED: uncharacterized protein LOC101736424 [Bombyx mori]	1	membrane	GO:0016020	C
TR3994_c0_g2_i1	PREDICTED: uncharacterized protein LOC101736424 [Bombyx mori]	1	membrane	GO:0016020	C
TR3999_c0_g1_i1	sidekick isoform X2	1	integral component of membrane	GO:0016021	C
TR4038_c0_g1_i1	myb I isoform X3 [Apis florea]	1	metal ion binding	GO:0046872	F
TR4046_c1_g1_i1	zinc finger BED domain-containing 5-like	1	nucleic acid binding	GO:0003676	F
TR4052_c0_g2_i1	dynactin subunit 6	1	dynactin complex	GO:0005869	C
TR4054_c0_g1_i1	GI18324 [Drosophila mojavensis]	1	binding	GO:0005488	F
TR4059_c0_g1_i1	molybdenum cofactor biosynthesis 1	1	iron-sulfur cluster binding	GO:0051536	F
TR4064_c0_g1_i1	ATP synthase mitochondrial F1 complex assembly factor 2	1	proton-transporting ATP synthase complex assembly	GO:0043461	P
TR4064_c1_g1_i1	ATP synthase mitochondrial F1 complex assembly factor 2 isoform X1	1	proton-transporting ATP synthase complex assembly	GO:0043461	P
TR4065_c0_g1_i1	hypothetical protein KGM_19682	1	signal transduction	GO:0007165	P
TR4086_c0_g1_i1	arylphorin [Bombyx mori]	1	extracellular region	GO:0005576	C
TR4107_c0_g1_i1	nucleolar 10	1	membrane	GO:0016020	C
TR4123_c0_g1_i1	zinc finger 62 homolog	1	binding	GO:0005488	F
TR4128_c0_g1_i1	developmentally-regulated GTP-binding 2	1	GTP binding	GO:0005525	F
TR4128_c0_g2_i1	developmentally-regulated GTP-binding 2	1	GTP binding	GO:0005525	F
TR4130_c0_g1_i1	ubiquitin thioesterase trabid isoform X1 [Nasonia vitripennis]	1	zinc ion binding	GO:0008270	F
TR4145_c0_g1_i1	AGAP001415-PA [Anopheles gambiae PEST]	1	membrane	GO:0016020	C
TR4150_c0_g1_i1	AAEL005137-PA [Aedes aegypti]	1	integral component of membrane	GO:0016021	C
TR4159_c0_g1_i1	fibulin-1 isoform X1 [Bactrocera cucurbitae]	1	binding	GO:0005488	F
TR4163_c0_g1_i1	Broad-complex core isoforms 1 2 3 4 5	1	metal ion binding	GO:0046872	F
TR4163_c0_g2_i1	broad-complex core isoforms 1 2 3 4 5	1	metal ion binding	GO:0046872	F
TR4166_c0_g1_i1	zinc finger , [Ixodes scapularis]	1	zinc ion binding	GO:0008270	F
TR4166_c0_g2_i1	zinc finger , [Ixodes scapularis]	1	zinc ion binding	GO:0008270	F
TR4192_c0_g1_i1	ATP synthase subunit g, mitochondrial	1	membrane part	GO:0044425	C
TR4192_c0_g2_i1	ATP synthase subunit g, mitochondrial	1	membrane part	GO:0044425	C
TR4201_c0_g1_i1	ER membrane complex subunit 1	1	ER membrane protein complex	GO:0072546	C
TR4237_c0_g1_i1	zinc finger and SCAN domain-containing 26-like isoform X9 [Plutella xylostella]	1	binding	GO:0005488	F
TR4303_c0_g1_i1	sickie isoform X1	1	ATP binding	GO:0005524	F
TR4303_c0_g2_i1	sickie isoform X5 [Bombyx mori]	1	ATP binding	GO:0005524	F
TR4312_c0_g1_i1	PREDICTED: uncharacterized protein LOC105203227	1	binding	GO:0005488	F
TR4332_c1_g1_i1	RNA-binding 26 isoform X2	1	nucleic acid binding	GO:0003676	F
TR4334_c0_g1_i1	histone RNA hairpin-binding	1	mRNA binding	GO:0003729	F
TR4362_c0_g1_i1	small optic lobes	1	zinc ion binding	GO:0008270	F
TR4362_c1_g1_i1	small optic lobes	1
TR4369_c1_g1_i1	uncharacterized MFS-type transporter -like	1	integral component of membrane	GO:0016021	C
TR4417_c0_g2_i1	PREDICTED: uncharacterized protein LOC101746698 isoform X1 [Bombyx mori]	1
TR4421_c1_g1_i1	ferric-chelate reductase 1 homolog	1	integral component of membrane	GO:0016021	C
TR4425_c0_g1_i1	tetraspanin-5 isoform X1	1	integral component of membrane	GO:0016021	C
TR4434_c1_g1_i1	CG8319, partial	1	binding	GO:0005488	F
TR4491_c0_g1_i1	GA20668 [Drosophila pseudoobscura pseudoobscura]	1	integral component of membrane	GO:0016021	C
TR4531_c0_g1_i1	digestive cysteine protease intestain	1	peptidase activity	GO:0008233	F
TR4555_c0_g1_i1	max dimerization 1-like isoform X1 [Bombus terrestris]	1	protein dimerization activity	GO:0046983	F
TR4560_c0_g1_i1	PREDICTED: uncharacterized protein K02A2.6-like	1
TR4578_c0_g1_i1	catenin delta-2 isoform X3	1	single organismal cell-cell adhesion	GO:0016337	P
TR4668_c0_g1_i1	Integrin beta pat-3 precursor	1	membrane	GO:0016020	C
TR4668_c0_g2_i1	Integrin beta pat-3 precursor	1	membrane	GO:0016020	C
TR4682_c0_g1_i1	filamin-C isoform X3 [Ceratitis capitata]	1	actin binding	GO:0003779	F
TR4701_c0_g1_i1	serum response factor-binding 1-like	1	catalytic activity	GO:0003824	F
TR4704_c0_g1_i1	FAM188A homolog	1	calcium ion binding	GO:0005509	F
TR4711_c0_g1_i1	UPF0378 KIAA0100-like	1	membrane	GO:0016020	C
TR4711_c0_g2_i1	UPF0378 KIAA0100-like	1	membrane	GO:0016020	C
TR4726_c0_g1_i1	endoplasmic reticulum lectin 1 isoform X1	1
TR4732_c0_g1_i1	NFX1-type zinc finger-containing 1-like [Athalia rosae]	1	binding	GO:0005488	F
TR4753_c0_g2_i1	gastrula zinc finger -like	1	metal ion binding	GO:0046872	F
TR4753_c1_g2_i1	gastrula zinc finger -like	1	metal ion binding	GO:0046872	F
TR4756_c0_g1_i1	zinc finger with KRAB and SCAN domains 1 isoform X4	1	binding	GO:0005488	F
TR4764_c0_g1_i1	twelve cysteine 1	1
TR4767_c0_g1_i1	Carboxypeptidase B	1	carboxypeptidase activity	GO:0004180	F
TR4784_c1_g1_i1	beta 1,4-N-acetylgalactosaminyltransferase	1	transferase activity	GO:0016740	F
TR4825_c0_g1_i1	junctophilin-1 isoform X1 [Orussus abietinus]	1	integral component of membrane	GO:0016021	C
TR4834_c0_g1_i1	zinc finger CCCH domain-containing 11A-like isoform X1 [Plutella xylostella]	1
TR4834_c0_g2_i1	zinc finger CCCH domain-containing 11A-like isoform X1 [Plutella xylostella]	1
TR4843_c0_g1_i1	cytoplasmic FMR1-interacting	1	metal ion binding	GO:0046872	F
TR4847_c0_g1_i1	Transposable element P transposase, partial	1
TR4853_c0_g1_i1	vacuolar sorting-associated 72 homolog	1	chromatin remodeling	GO:0006338	P
TR4865_c0_g1_i1	40S ribosomal S10-like	1	ribosome	GO:0005840	C
TR4882_c0_g1_i1	laminin subunit alpha	1	cell adhesion	GO:0007155	P
TR4888_c0_g2_i1	zinc finger 91-like	1	metal ion binding	GO:0046872	F
TR4899_c0_g1_i1	post-GPI attachment to s factor 3	1	membrane	GO:0016020	C
TR4927_c0_g1_i1	AF-9 isoform X3	1	regulation of transcription, DNA-templated	GO:0006355	P
TR4929_c0_g1_i1	Lysosomal-trafficking regulator	1
TR4953_c0_g1_i1	coiled-coil domain-containing 47	1	integral component of membrane	GO:0016021	C
TR4953_c0_g2_i1	coiled-coil domain-containing 47	1	integral component of membrane	GO:0016021	C
TR4961_c0_g1_i2	abscission ut checkpoint regulator isoform X1	1	metal ion binding	GO:0046872	F
TR4964_c0_g1_i1	DNA-binding Ewg	1	DNA binding	GO:0003677	F
TR5038_c0_g1_i1	sterol regulatory element-binding cleavage-activating	1	membrane	GO:0016020	C
TR5054_c0_g1_i1	fibronectin type III domain containing 3C1 isoform X3 [Ceratitis capitata]	1	integral component of membrane	GO:0016021	C
TR5089_c0_g1_i1	metal-response element-binding transcription factor 2 isoform X1 [Wasmannia auropunctata]	1	zinc ion binding	GO:0008270	F
TR5134_c0_g1_i1	Ankyrin repeat domain-containing 17	1	RNA binding	GO:0003723	F
TR5134_c0_g2_i1	Ankyrin repeat domain-containing 17	1	RNA binding	GO:0003723	F
TR5156_c0_g1_i1	hypothetical protein L798_04777	1
TR5192_c0_g2_i1	heat shock 70 cognate-2 precursor [Melitaea cinxia]	1	ATP binding	GO:0005524	F
TR5202_c0_g1_i1	plancitoxin-1 [Acromyrmex echinatior]	1	membrane	GO:0016020	C
TR5209_c0_g1_i1	poly(rC)-binding 3 isoform X1 [Megachile rotundata]	1	RNA binding	GO:0003723	F
TR5215_c0_g1_i1	oxysterol-binding -related 9	1	lipid transport	GO:0006869	P
TR5225_c0_g1_i1	hypothetical protein KGM_15658	1
TR5238_c0_g1_i1	MON2 homolog	1	transport	GO:0006810	P
TR5289_c0_g1_i1	ATPase family AAA domain-containing 1-B [Fopius arisanus]	1	ATP binding	GO:0005524	F
TR5314_c0_g1_i1	ankyrin repeat and BTB POZ domain-containing BTBD11 isoform X1 [Megachile rotundata]	1	protein heterodimerization activity	GO:0046982	F
TR5316_c0_g1_i1	Jumonji [Bombus impatiens]	1
TR5320_c0_g1_i1	transmembrane 110	1	integral component of membrane	GO:0016021	C
TR5384_c0_g1_i1	AGAP003864-PA [Anopheles gambiae PEST]	1	integral component of membrane	GO:0016021	C
TR5385_c0_g1_i1	roundabout 1	1	integral component of membrane	GO:0016021	C
TR5387_c0_g1_i1	PREDICTED: uncharacterized protein LOC101742281	1
TR5418_c0_g1_i1	teneurin-m isoform X4	1	integral component of membrane	GO:0016021	C
TR5428_c0_g1_i1	rho GTPase-activating 12-like	1	regulation of biological process	GO:0050789	P
TR5429_c1_g1_i1	toll [Drosophila virilis]	1	response to stimulus	GO:0050896	P
TR5432_c0_g1_i1	E3 ubiquitin- ligase listerin	1	zinc ion binding	GO:0008270	F
TR5485_c0_g1_i1	stromal interaction molecule homolog isoform X1 [Bombus impatiens]	1	integral component of membrane	GO:0016021	C
TR5485_c0_g2_i1	stromal interaction molecule homolog isoform X1 [Bombus impatiens]	1	integral component of membrane	GO:0016021	C
TR5508_c0_g1_i1	PREDICTED: uncharacterized protein LOC660232 [Tribolium castaneum]	1
TR5555_c0_g1_i1	sel-1 homolog 1-like isoform X1	1	integral component of membrane	GO:0016021	C
TR5590_c0_g1_i1	PREDICTED: uncharacterized protein LOC105842449	1	integral component of membrane	GO:0016021	C
TR5610_c0_g1_i1	NADH dehydrogenase [ubiquinone] 1 beta subcomplex subunit 2, mitochondrial-like	1	mitochondrial respiratory chain complex I	GO:0005747	C
TR5622_c0_g1_i1	AF-10 isoform X1 [Bombyx mori]	1	zinc ion binding	GO:0008270	F
TR5664_c0_g1_i1	msta, isoform A-like	1	metal ion binding	GO:0046872	F
TR5673_c0_g1_i1	tetraspanin-11-like [Bombyx mori]	1	integral component of membrane	GO:0016021	C
TR5682_c0_g1_i1	Metallophosphoesterase 1	1	membrane	GO:0016020	C
TR5706_c0_g1_i1	retroelement poly	1	binding	GO:0005488	F
TR5711_c0_g1_i1	multiple epidermal growth factor-like domains 11 isoform X2	1	integral component of membrane	GO:0016021	C
TR5721_c0_g1_i1	Cohesin subunit SA-2	1	membrane	GO:0016020	C
TR5721_c0_g2_i1	Cohesin subunit SA-2	1	membrane	GO:0016020	C
TR5741_c0_g1_i1	hemicentin-1-like isoform X1	1	integral component of membrane	GO:0016021	C
TR5741_c0_g2_i1	hemicentin-1-like isoform X1	1	integral component of membrane	GO:0016021	C
TR5766_c0_g1_i1	AGAP002899-PA [Anopheles gambiae PEST]	1	integral component of membrane	GO:0016021	C
TR5766_c1_g1_i1	GG17803 [Drosophila erecta]	1	integral component of membrane	GO:0016021	C
TR5771_c2_g1_i1	cell cycle control 50A	1	membrane	GO:0016020	C
TR5795_c1_g1_i1	transcription termination factor 2	1
TR5820_c0_g1_i1	troponin C type IIIa	1
TR5844_c0_g1_i1	golgin subfamily A member 2-like	1	Golgi apparatus	GO:0005794	C
TR5849_c0_g2_i1	Transcription factor Adf-1, partial	1
TR5862_c0_g1_i1	probable E3 ubiquitin- ligase MGRN1 isoform X1	1	zinc ion binding	GO:0008270	F
TR5886_c1_g1_i1	RNase H and integrase	1	binding	GO:0005488	F
TR5956_c0_g2_i1	AAEL013466-PA [Aedes aegypti]	1
TR5992_c0_g2_i1	myocyte-specific enhancer factor 2 isoform X1 [Tribolium castaneum]	1	binding	GO:0005488	F
TR6058_c0_g1_i1	roquin-2 [Bactrocera cucurbitae]	1	zinc ion binding	GO:0008270	F
TR6090_c0_g1_i1	Golgin subfamily A member 5	1	membrane	GO:0016020	C
TR6125_c0_g1_i1	MICOS complex subunit Mic10-like	1	MICOS complex	GO:0061617	C
TR6144_c0_g1_i1	far upstream element-binding 3 isoform X1 [Tribolium castaneum]	1	RNA binding	GO:0003723	F
TR6144_c0_g2_i1	far upstream element-binding 3 isoform X1 [Tribolium castaneum]	1	RNA binding	GO:0003723	F
TR6151_c0_g1_i1	Establishment of cohesion 1 2	1
TR6166_c0_g1_i1	ribosome maturation SBDS	1	mature ribosome assembly	GO:0042256	P
TR6166_c0_g2_i1	ribosome maturation SBDS	1	mature ribosome assembly	GO:0042256	P
TR6188_c1_g1_i1	midasin isoform X2	1	nucleotide binding	GO:0000166	F
TR6194_c0_g1_i1	Probable G- coupled receptor 158	1	integral component of membrane	GO:0016021	C
TR6205_c0_g1_i1	C-type lectin	1
TR6213_c2_g1_i1	Retrovirus-related Pol poly from transposon TNT 1-94, partial	1	binding	GO:0005488	F
TR6235_c0_g1_i1	Paired AMPhipathic helix Sin3A	1	regulation of transcription, DNA-templated	GO:0006355	P
TR6252_c0_g1_i1	small integral membrane 20	1	integral component of membrane	GO:0016021	C
TR6257_c0_g1_i1	hypothetical protein KGM_12731	1	binding	GO:0005488	F
TR6257_c0_g2_i1	hypothetical protein KGM_12731	1	binding	GO:0005488	F
TR6267_c0_g1_i1	nuclease HARBI1	1
TR6285_c0_g1_i1	thrombospondin type-1 domain-containing 4-like isoform X1 [Megachile rotundata]	1	peptidase activity	GO:0008233	F
TR6322_c0_g1_i1	GI10409 [Drosophila mojavensis]	1	nucleic acid binding	GO:0003676	F
TR6324_c0_g1_i1	phospholipid scramblase 1 [Bombyx mori]	1	integral component of membrane	GO:0016021	C
TR6353_c0_g1_i1	myeloma-overexpressed gene 2 homolog	1	TORC2 complex	GO:0031932	C
TR6355_c0_g1_i1	PREDICTED: uncharacterized protein LOC105389730 isoform X1	1	integral component of membrane	GO:0016021	C
TR6458_c0_g1_i1	heart and neural crest derivatives expressed transcript 2	1	protein dimerization activity	GO:0046983	F
TR6458_c0_g1_i2	heart and neural crest derivatives expressed transcript 2	1	protein dimerization activity	GO:0046983	F
TR6464_c0_g1_i1	AAEL003953-PA [Aedes aegypti]	1	nucleotide binding	GO:0000166	F
TR6464_c0_g2_i1	AAEL003953-PA [Aedes aegypti]	1	nucleotide binding	GO:0000166	F
TR6512_c0_g1_i1	developmentally-regulated GTP-binding 2	1	GTP binding	GO:0005525	F
TR6574_c0_g1_i1	GE14720 [Drosophila yakuba]	1	metal ion binding	GO:0046872	F
TR6620_c0_g1_i1	lysophospholipid acyltransferase 7	1	integral component of membrane	GO:0016021	C
TR6630_c0_g1_i1	growth arrest-specific 1-like	1	integral component of membrane	GO:0016021	C
TR6640_c0_g1_i1	roundabout homolog 2-like	1	integral component of membrane	GO:0016021	C
TR6674_c0_g1_i1	neurogenic locus notch homolog 3-like	1	membrane	GO:0016020	C
TR6675_c0_g1_i1	dihydrouridine synthase domain containing	1
TR6675_c0_g2_i1	dihydrouridine synthase domain containing	1
TR6735_c0_g2_i1	Bm8 interacting 2d-2	1
TR6750_c0_g1_i1	E3 ubiquitin- ligase Arkadia-like	1	zinc ion binding	GO:0008270	F
TR6810_c0_g1_i1	fibroblast growth factor 17 isoform X3	1	growth factor activity	GO:0008083	F
TR6819_c0_g2_i1	lysosomal-trafficking regulator isoform X2	1
TR6830_c0_g1_i1	HIRA-interacting 3-like	1	DNA binding	GO:0003677	F
TR6848_c0_g1_i1	ski oncogene isoform X1	1	SMAD binding	GO:0046332	F
TR6894_c0_g1_i1	transmembrane and TPR repeat-containing CG4050	1	integral component of membrane	GO:0016021	C
TR6910_c0_g1_i1	polyadenylate-binding -interacting 1	1
TR6910_c0_g2_i1	polyadenylate-binding -interacting 1	1
TR6951_c0_g1_i1	neuralized isoform X1	1	zinc ion binding	GO:0008270	F
TR6953_c0_g1_i1	serine threonine- kinase rio2-like	1
TR7005_c0_g1_i1	pygopus [Cerapachys biroi]	1	zinc ion binding	GO:0008270	F
TR7005_c0_g2_i1	pygopus [Cerapachys biroi]	1	zinc ion binding	GO:0008270	F
TR7025_c0_g1_i1	F-box only 21-like	1
TR7049_c0_g1_i1	52 kDa repressor of the inhibitor of the kinase-like	1	binding	GO:0005488	F
TR7053_c0_g1_i1	venom protease-like	1	hydrolase activity	GO:0016787	F
TR7053_c0_g2_i1	venom protease-like	1	hydrolase activity	GO:0016787	F
TR7053_c0_g3_i1	venom protease-like	1	hydrolase activity	GO:0016787	F
TR7060_c1_g1_i1	CG13845-PA [Drosophila melanogaster]	1	regulation of glucose metabolic process	GO:0010906	P
TR7061_c0_g1_i1	TBC1 domain family member 22B [Athalia rosae]	1	nucleic acid binding	GO:0003676	F
TR7074_c0_g1_i1	Retrovirus-related Pol poly from transposon TNT 1-94, partial	1	binding	GO:0005488	F
TR7074_c0_g2_i1	Retrovirus-related Pol poly from transposon TNT 1-94, partial	1	binding	GO:0005488	F
TR7089_c0_g1_i1	digestive organ expansion factor homolog	1	nucleus	GO:0005634	C
TR7093_c0_g1_i2	F-BAR and double SH3 domains 2	1	integral component of membrane	GO:0016021	C
TR7133_c0_g1_i1	zinc finger 81	1	binding	GO:0005488	F
TR7151_c0_g1_i1	Brahma associated 170kD	1	nucleic acid binding	GO:0003676	F
TR7151_c0_g2_i1	Brahma associated 170kD	1	nucleic acid binding	GO:0003676	F
TR7151_c2_g1_i1	AT-rich interactive domain-containing 2-like	1	binding	GO:0005488	F
TR7152_c0_g1_i1	amino acid transporter	1	integral component of membrane	GO:0016021	C
TR7156_c0_g1_i1	Down syndrome critical region 3 homolog	1	membrane	GO:0016020	C
TR7156_c0_g2_i1	Down syndrome critical region 3 homolog	1	membrane	GO:0016020	C
TR7163_c1_g1_i1	Copia , partial	1	binding	GO:0005488	F
TR7164_c0_g1_i1	odorant binding	1
TR7167_c0_g2_i1	nuclease HARBI1	1
TR7171_c0_g1_i1	GI12034 [Drosophila mojavensis]	1	membrane	GO:0016020	C
TR7173_c0_g1_i1	zinc finger 271-like	1	binding	GO:0005488	F
TR7193_c1_g1_i1	GAS2 3	1	single-organism cellular process	GO:0044763	P
TR7215_c0_g3_i1	C-type lectin	1	carbohydrate binding	GO:0030246	F
TR7239_c0_g1_i1	hypothetical protein KGM_18714	1	membrane	GO:0016020	C
TR7251_c0_g1_i1	apolipo of lipid transfer particle-III	1	lipid binding	GO:0008289	F
TR7257_c0_g1_i1	transposon Ty3-I Gag-Pol poly	1	metabolic process	GO:0008152	P
TR7274_c0_g1_i1	gallerimycin	1
TR7275_c0_g1_i1	daughterless isoform X10	1	protein dimerization activity	GO:0046983	F
TR7275_c0_g2_i1	transcription factor 12 isoform X6	1	protein dimerization activity	GO:0046983	F
TR7275_c1_g1_i1	transcription factor 12	1
TR7297_c0_g1_i1	Fanconi anemia group I	1
TR7319_c0_g2_i1	RNA-directed DNA polymerase from transposon X-element, partial	1	nucleic acid metabolic process	GO:0090304	P
TR7336_c0_g1_i1	PREDICTED: uncharacterized protein LOC105396133	1	integral component of membrane	GO:0016021	C
TR7338_c0_g1_i1	RING finger unkempt homolog isoform X2	1	metal ion binding	GO:0046872	F
TR7338_c0_g2_i1	RING finger unkempt homolog isoform X6	1	zinc ion binding	GO:0008270	F
TR7358_c1_g1_i1	zinc finger 569-like	1	metal ion binding	GO:0046872	F
TR7377_c0_g1_i1	ral GTPase-activating subunit beta isoform X2	1	regulation of biological process	GO:0050789	P
TR7392_c0_g2_i1	lethal(3)malignant brain tumor 3 isoform X3 [Bombus terrestris]	1	binding	GO:0005488	F
TR7409_c0_g2_i1	red	1	nucleus	GO:0005634	C
TR7418_c0_g1_i1	transposable element P transposase isoform X1	1
TR7423_c0_g1_i1	suppressor of hairy wing-like isoform X1 [Bombyx mori]	1	binding	GO:0005488	F
TR7428_c0_g1_i1	dentin sialophospho -like	1
TR7446_c0_g1_i1	sax-3 isoform X2 [Microplitis demolitor]	1	integral component of membrane	GO:0016021	C
TR7446_c1_g1_i1	roundabout homolog 2-like	1	membrane	GO:0016020	C
TR7446_c1_g2_i1	roundabout homolog 2-like	1	membrane	GO:0016020	C
TR7468_c0_g1_i1	GTPase-activating r-like	1
TR7482_c0_g3_i1	actin-binding LIM 2 isoform X2	1	metal ion binding	GO:0046872	F
TR7485_c0_g1_i1	AAEL014229-PA [Aedes aegypti]	1	integral component of membrane	GO:0016021	C
TR7496_c0_g1_i1	zinc finger 701-like [Nasonia vitripennis]	1	binding	GO:0005488	F
TR7506_c1_g1_i1	sorting nexin-4-like	1	phosphatidylinositol binding	GO:0035091	F
TR7520_c0_g1_i1	spectrin beta chain, non-erythrocytic 5 isoform X2	1	binding	GO:0005488	F
TR7520_c0_g2_i1	spectrin beta chain, non-erythrocytic 5 isoform X2	1	binding	GO:0005488	F
TR7528_c0_g1_i1	maternal exuperantia isoform X1 [Plutella xylostella]	1	nucleic acid binding	GO:0003676	F
TR7528_c0_g2_i1	maternal exuperantia isoform X1 [Plutella xylostella]	1	nucleic acid binding	GO:0003676	F
TR7529_c0_g1_i1	LETM1 and EF-hand domain-containing anon-60Da, mitochondrial	1	membrane	GO:0016020	C
TR7543_c0_g1_i1	AAEL013733-PA, partial [Aedes aegypti]	1	multicellular organismal development	GO:0007275	P
TR7554_c0_g1_i1	PREDICTED: uncharacterized protein LOC105842699	1
TR7554_c0_g1_i2	PREDICTED: uncharacterized protein LOC105842699	1
TR7555_c0_g1_i1	KRTCAP2 homolog	1	integral component of membrane	GO:0016021	C
TR7559_c0_g1_i1	WD repeat-containing 81 isoform X1	1
TR7592_c0_g1_i1	sorting and assembly machinery component 50 homolog	1	outer membrane	GO:0019867	C
TR7593_c1_g1_i1	AAEL012805-PA [Aedes aegypti]	1
TR7596_c0_g1_i1	UDP-N-acetylglucosamine--peptide N-acetylglucosaminyltransferase 110 kDa subunit [Bactrocera cucurbitae]	1	transferase activity	GO:0016740	F
TR7602_c0_g1_i1	hypothetical protein KGM_13206	1
TR7602_c0_g2_i1	hypothetical protein KGM_13206	1
TR7623_c0_g1_i1	acidic fibroblast growth factor intracellular-binding	1	fibroblast growth factor binding	GO:0017134	F
TR7623_c2_g1_i1	acidic fibroblast growth factor intracellular-binding	1	fibroblast growth factor binding	GO:0017134	F
TR7624_c0_g1_i1	nuclear factor related to kappa-B-binding isoform X3	1
TR7628_c0_g1_i1	YLP motif containing 1	1	nucleus	GO:0005634	C
TR7634_c0_g1_i1	WASH complex subunit 7	1	WASH complex	GO:0071203	C
TR7634_c0_g2_i1	WASH complex subunit 7	1	WASH complex	GO:0071203	C
TR7647_c0_g1_i1	AAEL013495-PA [Aedes aegypti]	1	membrane	GO:0016020	C
TR7663_c0_g2_i1	PREDICTED: LOW QUALITY PROTEIN: uncharacterized protein LOC103309062	1	DNA binding	GO:0003677	F
TR7666_c1_g1_i1	RE1-silencing transcription factor-like	1	binding	GO:0005488	F
TR7671_c0_g1_i1	Ubiquitin-conjugating enzyme E2 J2	1	integral component of membrane	GO:0016021	C
TR7671_c0_g2_i1	Ubiquitin-conjugating enzyme E2 J2	1	integral component of membrane	GO:0016021	C
TR7680_c0_g1_i1	integrator complex subunit 12 isoform X1 [Wasmannia auropunctata]	1	zinc ion binding	GO:0008270	F
TR7685_c0_g1_i1	CG8319, partial	1	binding	GO:0005488	F
TR7696_c0_g1_i1	transposon Ty3-I Gag-Pol poly	1	transferase activity	GO:0016740	F
TR7713_c0_g1_i1	YEATS domain containing 2	1
TR7717_c0_g1_i1	phosphatidate phosphatase PPAPDC1B isoform X1	1	membrane	GO:0016020	C
TR7725_c0_g1_i1	p160 coactivator FISC	1	protein dimerization activity	GO:0046983	F
TR7725_c0_g2_i1	p160 coactivator FISC	1	protein dimerization activity	GO:0046983	F
TR7725_c1_g1_i1	v-src sarcoma (Schmidt-Ruppin A-2) viral oncogene homolog isoform X6	1
TR7770_c0_g1_i1	cellular tumor antigen p53	1	DNA binding	GO:0003677	F
TR7794_c0_g1_i1	circadian clock-controlled -like	1	membrane	GO:0016020	C
TR7822_c0_g1_i1	etoposide-induced homolog	1	integral component of membrane	GO:0016021	C
TR7828_c0_g1_i1	PREDICTED: uncharacterized protein K02A2.6-like	1
TR7828_c1_g1_i1	reverse transcriptase	1	DNA metabolic process	GO:0006259	P
TR7842_c1_g1_i1	AAEL005633-PA [Aedes aegypti]	1	integral component of membrane	GO:0016021	C
TR7844_c0_g2_i1	PREDICTED: uncharacterized protein LOC101740020	1	integral component of membrane	GO:0016021	C
TR7875_c0_g1_i1	sprint isoform X1 [Plutella xylostella]	1	signal transduction	GO:0007165	P
TR7875_c0_g2_i1	sprint isoform X1 [Plutella xylostella]	1	signal transduction	GO:0007165	P
TR7893_c0_g1_i1	PREDICTED: uncharacterized protein LOC101746767	1	integral component of membrane	GO:0016021	C
TR7896_c1_g1_i1	Ski oncogene	1	SMAD binding	GO:0046332	F
TR7907_c0_g2_i1	zinc finger 37-like isoform X1 [Camponotus floridanus]	1	metal ion binding	GO:0046872	F
TR7918_c0_g1_i1	GI24636 [Drosophila mojavensis]	1	integral component of membrane	GO:0016021	C
TR7918_c0_g2_i1	GI24636 [Drosophila mojavensis]	1	integral component of membrane	GO:0016021	C
TR7940_c0_g1_i1	thrombospondin type-1 domain-containing 4-like isoform X1 [Megachile rotundata]	1	peptidase activity	GO:0008233	F
TR7947_c0_g1_i1	rRNA-processing FCF1 homolog	1	small-subunit processome	GO:0032040	C
TR7951_c0_g1_i1	hypothetical protein KGM_08056	1
TR7951_c0_g1_i2	hypothetical protein KGM_08056	1
TR7957_c0_g1_i1	DNA repair XRCC1	1	DNA repair	GO:0006281	P
TR7958_c0_g1_i1	RNA exonuclease 1 homolog	1	binding	GO:0005488	F
TR7960_c1_g1_i1	zinc finger 91-like	1	binding	GO:0005488	F
TR7967_c1_g1_i1	facilitated trehalose transporter Tret1-like	1	cellular process	GO:0009987	P
TR7981_c0_g1_i1	zinc finger 569-like [Bombyx mori]	1	binding	GO:0005488	F
TR7987_c3_g1_i1	PREDICTED: uncharacterized protein LOC105842665, partial	1	binding	GO:0005488	F
TR8000_c0_g1_i1	solute carrier family 52, riboflavin transporter, member 3-A-like	1	integral component of membrane	GO:0016021	C
TR8001_c0_g1_i1	polybromo-1 isoform X4 [Camponotus floridanus]	1	chromatin binding	GO:0003682	F
TR8025_c0_g1_i1	hemolymph ase 9	1	hydrolase activity	GO:0016787	F
TR8030_c0_g3_i1	zinc finger 511	1
TR8030_c0_g4_i1	lethal(2)k10201-like [Plutella xylostella]	1
TR8031_c0_g1_i1	conserved hypothetical protein [Culex quinquefasciatus]	1	integral component of membrane	GO:0016021	C
TR8115_c1_g1_i1	nuclear pore complex Nup205-like	1	nuclear pore	GO:0005643	C
TR8120_c0_g1_i1	PREDICTED: uncharacterized protein CG43867 isoform X9	1	cytoskeleton	GO:0005856	C
TR8125_c1_g1_i1	hypothetical protein D910_06072	1
TR8146_c0_g1_i1	cytoplasmic FMR1-interacting	1	metal ion binding	GO:0046872	F
TR8146_c0_g1_i2	cytoplasmic FMR1-interacting	1	metal ion binding	GO:0046872	F
TR8245_c0_g1_i1	PREDICTED: uncharacterized protein LOC101743883 isoform X3	1	integral component of membrane	GO:0016021	C
TR8245_c0_g2_i1	PREDICTED: uncharacterized protein LOC101743883 isoform X3	1	integral component of membrane	GO:0016021	C
TR8247_c2_g1_i1	pumilio homolog 2 isoform X2	1	RNA binding	GO:0003723	F
TR8249_c0_g1_i1	translin	1	sequence-specific DNA binding	GO:0043565	F
TR8251_c0_g1_i1	transposable element P transposase isoform X2	1
TR8256_c2_g2_i1	Nose resistant to fluoxetine 6	1	integral component of membrane	GO:0016021	C
TR8268_c0_g2_i1	GA13193 [Drosophila pseudoobscura pseudoobscura]	1	binding	GO:0005488	F
TR8270_c0_g1_i1	HIG1 domain family member 2A, mitochondrial	1	integral component of membrane	GO:0016021	C
TR8306_c0_g1_i1	lysosomal-trafficking regulator isoform X3 [Cerapachys biroi]	1	lysosome organization	GO:0007040	P
TR8306_c1_g1_i1	lysosomal-trafficking regulator isoform X3 [Cerapachys biroi]	1	lysosome organization	GO:0007040	P
TR8309_c1_g1_i1	hypothetical protein KGM_16827	1
TR8309_c2_g1_i1	hypothetical protein KGM_16827	1
TR8341_c0_g1_i1	UNC93 [Nasonia vitripennis]	1	integral component of membrane	GO:0016021	C
TR8344_c0_g2_i1	fibulin 1 and	1
TR8346_c0_g1_i1	serine arginine repetitive matrix 2-like [Plutella xylostella]	1
TR8395_c0_g1_i1	T family of potassium channels 7	1	transport	GO:0006810	P
TR8397_c2_g1_i1	nuclease HARBI1	1
TR8423_c0_g1_i1	autophagy-related 9A [Apis florea]	1	integral component of membrane	GO:0016021	C
TR8423_c0_g2_i1	autophagy-related 9A [Apis florea]	1	integral component of membrane	GO:0016021	C
TR8486_c0_g1_i1	translin-associated X	1	sequence-specific DNA binding	GO:0043565	F
TR8486_c0_g1_i2	translin-associated X	1	sequence-specific DNA binding	GO:0043565	F
TR8492_c0_g1_i2	afadin isoform X1 [Ceratitis capitata]	1	signal transduction	GO:0007165	P
TR8495_c0_g1_i1	39S ribosomal L43, mitochondrial	1	ribosome	GO:0005840	C
TR8510_c0_g1_i1	GI12676 [Drosophila mojavensis]	1	membrane	GO:0016020	C
TR8510_c0_g1_i2	GI12676 [Drosophila mojavensis]	1	membrane	GO:0016020	C
TR8526_c1_g1_i1	AAEL014751-PA [Aedes aegypti]	1
TR8541_c0_g1_i1	suppressor of white apricot-like	1	metabolic process	GO:0008152	P
TR8563_c0_g1_i1	AAEL003785-PA [Aedes aegypti]	1	ER membrane protein complex	GO:0072546	C
TR8588_c0_g2_i2	probable serine threonine- kinase nek3	1	insulin receptor binding	GO:0005158	F
TR8597_c0_g1_i1	39S ribosomal L38, mitochondrial	1	ribosome	GO:0005840	C
TR8606_c0_g1_i1	maternal pumilio-like	1	RNA binding	GO:0003723	F
TR8608_c2_g1_i1	crinkled, partial [Drosophila miranda]	1	cytoskeleton	GO:0005856	C
TR8621_c0_g1_i1	probable ATP-dependent helicase PF08_0048	1
TR8621_c0_g2_i1	hyphally regulated cell wall 1-like	1
TR8672_c3_g1_i1	zinc finger 595 isoform X1	1	binding	GO:0005488	F
TR8673_c0_g1_i1	AAEL014269-PA [Aedes aegypti]	1	integral component of membrane	GO:0016021	C
TR8696_c0_g1_i1	GH16932 [Drosophila grimshawi]	1	plasma membrane organization	GO:0007009	P
TR8696_c0_g2_i1	GH16932 [Drosophila grimshawi]	1	plasma membrane organization	GO:0007009	P
TR8726_c1_g1_i1	hypothetical protein KGM_20755	1	regulation of biological process	GO:0050789	P
TR8730_c1_g1_i1	rho GTPase-activating 18 [Solenopsis invicta]	1	signal transduction	GO:0007165	P
TR8730_c1_g2_i1	rho GTPase-activating 18 [Camponotus floridanus]	1	signal transduction	GO:0007165	P
TR8739_c0_g1_i1	Fanconi anemia, complementation group D2 [Bombyx mori]	1
TR8739_c1_g1_i1	Fanconi anemia group D2 homolog	1	DNA repair	GO:0006281	P
TR8739_c2_g1_i1	Fanconi anemia group D2	1	DNA repair	GO:0006281	P
TR8783_c0_g1_i1	GI23186 [Drosophila mojavensis]	1	odorant binding	GO:0005549	F
TR8790_c0_g1_i1	KAT8 regulatory NSL complex subunit 2-like	1
TR8797_c1_g1_i1	cyclin B	1	nucleus	GO:0005634	C
TR8810_c1_g1_i1	39S ribosomal L54, mitochondrial	1	ribosome	GO:0005840	C
TR8817_c0_g1_i1	CLK4-associating serine arginine rich	1	membrane	GO:0016020	C
TR8823_c0_g1_i1	transmembrane channel 3	1	integral component of membrane	GO:0016021	C
TR8823_c0_g2_i1	transmembrane channel 3	1	integral component of membrane	GO:0016021	C
TR8827_c0_g1_i1	retrovirus-related Pol poly from transposon TNT 1-94	1	binding	GO:0005488	F
TR8837_c0_g1_i1	diphthine--ammonia ligase [Bombyx mori]	1	integral component of membrane	GO:0016021	C
TR8839_c0_g1_i1	Lysosomal-trafficking regulator	1
TR8852_c0_g1_i1	ribosomal L7	1	ribosome	GO:0005840	C
TR8859_c1_g1_i1	serine threonine- kinase STE20-like isoform X3	1	transferase activity	GO:0016740	F
TR8859_c3_g1_i1	kinase C delta, partial	1	transferase activity	GO:0016740	F
TR8875_c0_g2_i1	GI13705 [Drosophila mojavensis]	1
TR8878_c0_g1_i1	zinc finger 532-like [Tribolium castaneum]	1	binding	GO:0005488	F
TR8895_c1_g1_i1	retrovirus-related Pol poly from transposon TNT 1-94	1	metal ion binding	GO:0046872	F
TR8896_c0_g1_i1	dystrophin, isoform B-like	1	zinc ion binding	GO:0008270	F
TR8896_c0_g2_i1	dystrophin, isoform B-like	1	zinc ion binding	GO:0008270	F
TR8925_c0_g1_i1	testin [Culex quinquefasciatus]	1	zinc ion binding	GO:0008270	F
TR8926_c0_g1_i1	echinoderm microtubule-associated -like 2 isoform X1 [Wasmannia auropunctata]	1	integral component of membrane	GO:0016021	C
TR8951_c2_g1_i1	transposon Ty3-I Gag-Pol poly	1
TR8956_c0_g1_i1	fibulin 1 and	1	calcium ion binding	GO:0005509	F
TR8967_c0_g1_i1	rolling stone-like	1	membrane	GO:0016020	C
TR8975_c0_g1_i1	lysosomal-trafficking regulator isoform X1 [Acromyrmex echinatior]	1
TR8978_c0_g1_i1	nucleolar MIF4G domain-containing 1 homolog	1
TR9004_c0_g1_i1	low-density lipo receptor-related 6	1	integral component of membrane	GO:0016021	C
TR9051_c0_g1_i1	glycine N-acyltransferase 3 [Nasonia vitripennis]	1	transferase activity, transferring acyl groups other than amino-acyl groups	GO:0016747	F
TR9057_c0_g1_i1	androgen-induced gene 1 -like isoform X2 [Monomorium pharaonis]	1	integral component of membrane	GO:0016021	C
TR9063_c1_g1_i1	GI15883 [Drosophila mojavensis]	1	integral component of membrane	GO:0016021	C
TR9074_c1_g1_i1	SH3 domain-containing kinase-binding 1 isoform X1 [Bombus terrestris]	1	nucleotide binding	GO:0000166	F
TR9080_c0_g1_i1	AGAP004553-PA [Anopheles gambiae PEST]	1	membrane	GO:0016020	C
TR9082_c0_g1_i1	probable RNA-binding CG14230	1	binding	GO:0005488	F
TR9082_c0_g2_i1	probable RNA-binding CG14230	1	binding	GO:0005488	F
TR9090_c1_g1_i1	peptide, [Ixodes scapularis]	1	membrane	GO:0016020	C
TR9090_c1_g2_i1	peptide, [Ixodes scapularis]	1	membrane	GO:0016020	C
TR9099_c0_g1_i1	hairless [Linepithema humile]	1	binding	GO:0005488	F
TR9107_c0_g1_i1	zinc finger ZPR1	1
TR9121_c0_g1_i1	ski oncogene	1
TR9124_c0_g1_i1	UBX domain-containing 1	1	metal ion binding	GO:0046872	F
TR9125_c0_g1_i1	inhibitor of Bruton tyrosine kinase isoform X1	1	membrane	GO:0016020	C
TR9146_c0_g1_i1	coatomer subunit beta-like	1	transport	GO:0006810	P
TR9147_c0_g1_i1	Mpv17 [Bombus terrestris]	1	membrane	GO:0016020	C
TR9150_c0_g1_i1	DDRGK domain-containing 1	1	integral component of membrane	GO:0016021	C
TR9159_c0_g1_i1	ribosomal 63, mitochondrial	1	mitochondrial ribosome	GO:0005761	C
TR9162_c0_g1_i1	surfeit locus 1	1	integral component of membrane	GO:0016021	C
TR9166_c0_g1_i1	suppressor of hairy wing-like isoform X1 [Bombyx mori]	1	binding	GO:0005488	F
TR9167_c1_g1_i1	cuticular RR-2 motif 90 precursor [Bombyx mori]	1
TR9179_c0_g1_i1	Centrosomal of 110 kDa	1	integral component of membrane	GO:0016021	C
TR9194_c0_g1_i1	non-receptor tyrosine- kinase TNK1	1	transferase activity	GO:0016740	F
TR9205_c1_g1_i1	hypothetical protein KGM_10034	1
TR9205_c1_g2_i1	hypothetical protein KGM_10034	1
TR9224_c0_g1_i1	Yipf6	1	integral component of membrane	GO:0016021	C
TR9236_c0_g2_i1	secreted ferritin S subunit precursor, [Pediculus humanus corporis]	1	single-organism process	GO:0044699	P
TR9243_c0_g1_i1	M-phase inducer phosphatase-like	1	protein dephosphorylation	GO:0006470	P
TR9243_c0_g2_i1	M-phase inducer phosphatase-like	1	protein dephosphorylation	GO:0006470	P
TR9243_c1_g1_i1	M-phase inducer phosphatase-like	1	cellular process	GO:0009987	P
TR9270_c0_g1_i1	C-type lectin	1
TR9270_c0_g2_i1	C-type lectin	1
TR9272_c1_g1_i1	zinc finger 320-like isoform X1	1
TR9287_c0_g1_i1	zinc finger 271-like	1	binding	GO:0005488	F
TR9287_c0_g2_i1	zinc finger 271-like	1	binding	GO:0005488	F
TR9294_c0_g1_i1	PREDICTED: uncharacterized protein LOC105390485	1	signaling	GO:0023052	P
TR9295_c0_g1_i1	GPI inositol-deacylase	1	membrane	GO:0016020	C
TR9295_c0_g2_i1	GPI inositol-deacylase	1	membrane	GO:0016020	C
TR9302_c0_g2_i1	GK22008 [Drosophila willistoni]	1	cysteine-type peptidase activity	GO:0008234	F
TR9312_c0_g1_i1	transmembrane 87A	1	integral component of membrane	GO:0016021	C
TR9312_c0_g2_i1	transmembrane 87A	1	integral component of membrane	GO:0016021	C
TR9322_c1_g1_i1	calcium release-activated calcium channel 1-like	1	integral component of membrane	GO:0016021	C
TR9345_c1_g1_i1	phospholipase A2, [Pediculus humanus corporis]	1	metabolic process	GO:0008152	P
TR9348_c3_g1_i1	GTPase-activating and VPS9 domain-containing 1-like	1	regulation of biological process	GO:0050789	P
TR9362_c1_g1_i1	fasciclin-3 isoform X3	1	integral component of membrane	GO:0016021	C
TR9364_c0_g1_i1	arfaptin-2 [Musca domestica]	1	protein domain specific binding	GO:0019904	F
TR9364_c0_g2_i1	arfaptin-2 [Bactrocera dorsalis]	1	protein domain specific binding	GO:0019904	F
TR9368_c0_g1_i1	Copia , partial	1	binding	GO:0005488	F
TR9397_c0_g1_i1	gastrula zinc finger -like	1	metal ion binding	GO:0046872	F
TR9405_c0_g1_i1	ecdysone oxidase [Bombyx mori]	1	oxidoreductase activity	GO:0016491	F
TR9432_c0_g1_i1	AAEL008195-PB [Aedes aegypti]	1	integral component of membrane	GO:0016021	C
TR9432_c0_g1_i2	AAEL008195-PB [Aedes aegypti]	1	integral component of membrane	GO:0016021	C
TR9452_c0_g1_i1	immunoglobulin superfamily DCC subclass member 3-like isoform X1	1	integral component of membrane	GO:0016021	C
TR9452_c0_g2_i1	immunoglobulin superfamily DCC subclass member 3-like isoform X1	1	membrane	GO:0016020	C
TR9452_c1_g1_i1	roundabout 1	1	integral component of membrane	GO:0016021	C
TR9459_c0_g1_i1	centromere S-like	1
TR9495_c0_g1_i1	macrophage mannose receptor 1-like	1	carbohydrate binding	GO:0030246	F
TR9495_c0_g2_i1	C-type lectin	1
TR9507_c0_g1_i1	KRAB box and zinc finger C2H2 type domain containing	1	binding	GO:0005488	F
TR9515_c0_g1_i1	TBC1 domain family member 20	1	integral component of membrane	GO:0016021	C
TR9517_c1_g1_i1	GK15001 [Drosophila willistoni]	1	binding	GO:0005488	F
TR9546_c0_g1_i1	zinc finger 3 homolog [Bombyx mori]	1	metal ion binding	GO:0046872	F
TR9563_c0_g1_i1	probable cytosolic oligopeptidase A	1	peptidase activity	GO:0008233	F
TR9568_c0_g1_i1	beta-1,3-galactosyltransferase 1-like isoform X2	1	transferase activity	GO:0016740	F
TR9596_c0_g1_i1	slit homolog 3 -like	1	integral component of membrane	GO:0016021	C
TR9609_c0_g1_i1	transducin beta 2 isoform X2	1	integral component of membrane	GO:0016021	C
TR9609_c0_g2_i1	transducin beta 2	1	membrane	GO:0016020	C
TR9613_c1_g1_i1	PREDICTED: uncharacterized protein LOC103309331	1	binding	GO:0005488	F
TR9642_c0_g1_i1	transmembrane 208	1	integral component of membrane	GO:0016021	C
TR9650_c0_g1_i1	maternal exuperantia isoform X1 [Plutella xylostella]	1	nucleic acid binding	GO:0003676	F
TR9660_c1_g1_i1	zinc finger basonuclin-2-like	1	metal ion binding	GO:0046872	F
TR9677_c0_g1_i1	PREDICTED: uncharacterized protein LOC103307726	1	membrane	GO:0016020	C
TR9697_c0_g1_i1	venom allergen 5-like	1	extracellular region	GO:0005576	C
TR9697_c0_g2_i1	venom allergen 5-like	1	extracellular region	GO:0005576	C
TR9728_c0_g1_i1	ATP-dependent RNA helicase DHX30	1	hydrolase activity	GO:0016787	F
TR9731_c0_g1_i1	UPF0378 KIAA0100	1	integral component of membrane	GO:0016021	C
TR9740_c0_g1_i1	multiple epidermal growth factor-like domains 10 isoform X2	1	integral component of membrane	GO:0016021	C
TR9754_c0_g1_i1	hypothetical protein KGM_21857	1	zinc ion binding	GO:0008270	F
TR9754_c0_g1_i2	hypothetical protein KGM_21857	1	zinc ion binding	GO:0008270	F
TR9772_c0_g1_i1	zinc finger and SCAN domain-containing 21-like isoform X4	1
TR9786_c0_g1_i1	hyccin isoform X1 [Bombus impatiens]	1	integral component of membrane	GO:0016021	C
TR9788_c0_g1_i1	lysosomal-trafficking regulator isoform X3 [Cerapachys biroi]	1	lysosome organization	GO:0007040	P
TR9788_c0_g2_i1	lysosomal-trafficking regulator isoform X2	1	lysosome organization	GO:0007040	P
TR9806_c0_g1_i1	fas-associated death domain	1	regulation of cellular process	GO:0050794	P
TR9812_c1_g1_i1	AAEL003875-PA [Aedes aegypti]	1	binding	GO:0005488	F
TR9819_c0_g1_i1	immediate early response 3-interacting 1	1	integral component of membrane	GO:0016021	C
TR9821_c0_g1_i1	transmembrane and TPR repeat-containing 4-like	1	membrane	GO:0016020	C
TR9821_c2_g1_i1	transmembrane and TPR repeat-containing 4-like	1	membrane	GO:0016020	C
TR9836_c0_g1_i1	general transcription factor 3C polypeptide 5	1
TR9844_c0_g1_i1	thyroid receptor-interacting 6 isoform X1 [Linepithema humile]	1	zinc ion binding	GO:0008270	F
TR9844_c0_g2_i1	thyroid receptor-interacting 6 isoform X1 [Linepithema humile]	1	zinc ion binding	GO:0008270	F
TR9863_c0_g1_i1	serine protease inhibitor 2 [Bombyx mori]	1
TR9891_c1_g1_i1	histone deacetylase HDT1-like, partial	1	binding	GO:0005488	F
TR9892_c0_g1_i1	titin isoform X1	1	integral component of membrane	GO:0016021	C
TR9892_c0_g2_i1	serine arginine repetitive matrix 2 isoform X1 [Nasonia vitripennis]	1	integral component of membrane	GO:0016021	C
TR9904_c0_g2_i1	spectrin beta chain	1	binding	GO:0005488	F
TR9910_c0_g1_i1	EKC KEOPS complex subunit Tprkb-like	1	nucleus	GO:0005634	C
TR9921_c0_g2_i1	enzymatic poly , [Pediculus humanus corporis]	1	transferase activity	GO:0016740	F
TR9933_c0_g1_i1	AAEL002081-PA [Aedes aegypti]	1	integral component of membrane	GO:0016021	C
TR9933_c0_g1_i2	AAEL002081-PA [Aedes aegypti]	1	integral component of membrane	GO:0016021	C
TR9936_c0_g1_i1	E3 ubiquitin- ligase RNF126-A [Microplitis demolitor]	1	metal ion binding	GO:0046872	F
TR9942_c0_g1_i1	platelet glyco V [Bactrocera cucurbitae]	1	integral component of membrane	GO:0016021	C
TR9942_c0_g3_i1	platelet glyco V [Bactrocera cucurbitae]	1	integral component of membrane	GO:0016021	C
TR9949_c0_g1_i1	gastrulation defective 1 homolog	1	neurogenesis	GO:0022008	P
TR9980_c0_g1_i1	cytoplasmic tRNA 2-thiolation 2	1	metabolic process	GO:0008152	P
TR10011_c0_g1_i1	leukocyte receptor cluster member 8 homolog isoform X2	1	transferase activity	GO:0016740	F
TR10027_c0_g1_i1	formin 5 isoform X1	1	nucleic acid binding	GO:0003676	F
TR10037_c0_g1_i1	sialin isoform X1	1	membrane	GO:0016020	C
TR10037_c0_g1_i2	sialin isoform X2	1	membrane	GO:0016020	C
TR10037_c0_g1_i3	sialin isoform X2	1	membrane	GO:0016020	C
TR10041_c0_g2_i1	MAGUK p55 subfamily member 5-like	1	single-organism cellular process	GO:0044763	P
TR10043_c0_g2_i1	papillote [Culex quinquefasciatus]	1	integral component of membrane	GO:0016021	C
TR10043_c0_g3_i1	papillote [Culex quinquefasciatus]	1	integral component of membrane	GO:0016021	C
TR10048_c0_g1_i1	SON isoform X2	1	nucleic acid binding	GO:0003676	F
TR10048_c0_g2_i1	SON isoform X2	1	nucleic acid binding	GO:0003676	F
TR10052_c1_g1_i1	high mobility group D	1	integral component of membrane	GO:0016021	C
TR10052_c1_g2_i1	high mobility group D	1	integral component of membrane	GO:0016021	C
TR10052_c1_g3_i1	high mobility group D	1	integral component of membrane	GO:0016021	C
TR10052_c1_g4_i1	high mobility group D	1	integral component of membrane	GO:0016021	C
TR10056_c0_g1_i1	C-type lectin 27kD	1	carbohydrate binding	GO:0030246	F
TR10056_c0_g2_i1	C-type lectin 27kD	1	carbohydrate binding	GO:0030246	F
TR10056_c1_g1_i1	C-type lectin 27kD	1	carbohydrate binding	GO:0030246	F
TR10056_c1_g1_i2	C-type lectin 27kD	1	carbohydrate binding	GO:0030246	F
TR10090_c0_g1_i1	PREDICTED: uncharacterized protein KIAA1109-like, partial	1	integral component of membrane	GO:0016021	C
TR10097_c0_g1_i1	AAEL010964-PA [Aedes aegypti]	1	nucleoplasm	GO:0005654	C
TR10097_c0_g2_i1	AAEL010964-PA [Aedes aegypti]	1	nucleoplasm	GO:0005654	C
TR10121_c0_g1_i1	ADP-ribosylation factor 6-interacting 1	1	integral component of membrane	GO:0016021	C
TR10132_c2_g1_i1	cuticular 67Ba	1	intracellular	GO:0005622	C
TR10148_c0_g1_i1	hypothetical protein KGM_13857	1	integral component of membrane	GO:0016021	C
TR10148_c0_g1_i2	hypothetical protein KGM_13857	1	integral component of membrane	GO:0016021	C
TR10148_c0_g2_i1	PREDICTED: uncharacterized protein LOC101739983	1	integral component of membrane	GO:0016021	C
TR10148_c0_g3_i1	PREDICTED: uncharacterized protein LOC101739983	1	integral component of membrane	GO:0016021	C
TR10153_c0_g1_i1	AAEL008714-PA [Aedes aegypti]	1
TR10153_c0_g2_i1	AAEL008714-PA [Aedes aegypti]	1
TR10157_c0_g2_i1	dihydrouridine synthase domain containing	1
TR10157_c1_g1_i1	nuclease HARBI1, partial	1
TR10157_c1_g2_i1	nuclease HARBI1	1
TR10165_c0_g1_i1	MLX-interacting isoform X2	1
TR10165_c0_g1_i2	MLX-interacting isoform X3 [Nasonia vitripennis]	1
TR10166_c0_g1_i1	glycosylated lysosomal membrane A-like	1	membrane	GO:0016020	C
TR10166_c0_g1_i2	glycosylated lysosomal membrane A-like	1	integral component of membrane	GO:0016021	C
TR10178_c1_g1_i1	GRAM domain-containing 1B-like isoform X1	1	integral component of membrane	GO:0016021	C
TR10182_c1_g1_i1	lisH domain and HEAT repeat-containing KIAA1468 homolog	1	metallopeptidase activity	GO:0008237	F
TR10207_c0_g1_i1	transformation transcription domain-associated	1	transferase activity	GO:0016740	F
TR10221_c0_g1_i1	sialomucin core 24-like	1	integral component of membrane	GO:0016021	C
TR10221_c2_g1_i1	retroelement poly	1	metal ion binding	GO:0046872	F
TR10234_c0_g1_i1	zinc finger BED domain-containing 1-like	1	binding	GO:0005488	F
TR10261_c0_g1_i1	lamin-B receptor	1	integral component of membrane	GO:0016021	C
TR10280_c0_g1_i1	RNA-directed DNA polymerase from mobile element jockey-like	1	binding	GO:0005488	F
TR10280_c0_g1_i2	RNA-directed DNA polymerase from mobile element jockey-like	1	binding	GO:0005488	F
TR10282_c2_g1_i1	spermatogenesis-associated 5-like	1	nucleotide binding	GO:0000166	F
TR10323_c3_g1_i1	tartan capricious	1	integral component of membrane	GO:0016021	C
TR10343_c0_g1_i1	ferric-chelate reductase 1 homolog	1	integral component of membrane	GO:0016021	C
TR10345_c0_g1_i1	odr-4 homolog	1	integral component of membrane	GO:0016021	C
TR10348_c0_g1_i1	cysteine and histidine-rich 1 homolog	1	zinc ion binding	GO:0008270	F
TR10372_c0_g1_i1	FAM8A1 [Harpegnathos saltator]	1	integral component of membrane	GO:0016021	C
TR10402_c0_g1_i1	p160 coactivator FISC	1	protein dimerization activity	GO:0046983	F
TR10402_c0_g2_i1	p160 coactivator FISC	1	protein dimerization activity	GO:0046983	F
TR10403_c0_g2_i1	Transmembrane 60	1	integral component of membrane	GO:0016021	C
TR10412_c0_g1_i1	microtubule-associated futsch-like	1	metal ion binding	GO:0046872	F
TR10424_c1_g1_i1	deleted in autism 1 homolog	1	membrane	GO:0016020	C
TR10426_c0_g1_i1	E3 ubiquitin- ligase TM129	1	integral component of membrane	GO:0016021	C
TR10426_c0_g1_i2	E3 ubiquitin- ligase TM129	1	integral component of membrane	GO:0016021	C
TR10426_c0_g1_i3	E3 ubiquitin- ligase TM129	1	integral component of membrane	GO:0016021	C
TR10426_c0_g1_i4	E3 ubiquitin- ligase TM129	1	integral component of membrane	GO:0016021	C
TR10439_c0_g1_i1	AGAP005315-PA [Anopheles gambiae PEST]	1	integral component of membrane	GO:0016021	C
TR10444_c1_g1_i1	zinc finger Xfin-like [Plutella xylostella]	1	regulation of cellular process	GO:0050794	P
TR10446_c0_g2_i1	Neurofilament triplet M , [Pediculus humanus corporis]	1	regulation of transcription, DNA-templated	GO:0006355	P
TR10446_c0_g3_i1	Neurofilament triplet M , [Pediculus humanus corporis]	1	regulation of transcription, DNA-templated	GO:0006355	P
TR10449_c0_g1_i1	tramtrack, beta isoform-like isoform X3 [Bombus terrestris]	1	DNA binding	GO:0003677	F
TR10449_c0_g3_i1	tramtrack, beta isoform-like isoform X3 [Bombus terrestris]	1	DNA binding	GO:0003677	F
TR10452_c1_g1_i1	O-type P element	1
TR10468_c0_g1_i1	immunoglobulin superfamily DCC subclass member 3-like isoform X2	1	integral component of membrane	GO:0016021	C
TR10471_c0_g1_i1	SLIT-ROBO Rho GTPase-activating 1 isoform X3 [Megachile rotundata]	1
TR10487_c0_g1_i1	ribosomal S10	1	ribosome	GO:0005840	C
TR10492_c0_g1_i1	zinc finger CCCH-type with G patch domain-containing	1	nucleic acid binding	GO:0003676	F
TR10513_c0_g1_i1	U4 tri-snRNP-associated 1	1	mRNA splicing, via spliceosome	GO:0000398	P
TR10520_c0_g1_i1	transmembrane 135-like isoform X1	1	integral component of membrane	GO:0016021	C
TR10520_c0_g2_i1	transmembrane 135-like isoform X1	1	integral component of membrane	GO:0016021	C
TR10520_c0_g3_i1	transmembrane 135-like isoform X1	1	integral component of membrane	GO:0016021	C
TR10528_c0_g1_i1	reverse transcriptase and recombinase	1	DNA metabolic process	GO:0006259	P
TR10553_c0_g1_i1	mucin-12 [Vollenhovia emeryi]	1
TR10553_c0_g2_i1	mucin-12 [Vollenhovia emeryi]	1
TR10561_c0_g1_i1	possible antimicrobial peptide	1
TR10561_c0_g2_i1	antimicrobial 6Tox	1	defense response	GO:0006952	P
TR10570_c0_g1_i1	DNA-binding Ewg isoform X1 [Bombyx mori]	1	DNA binding	GO:0003677	F
TR10570_c0_g2_i1	DNA-binding Ewg isoform X1 [Bombyx mori]	1	DNA binding	GO:0003677	F
TR10570_c0_g3_i1	DNA-binding Ewg isoform X1 [Bombyx mori]	1	DNA binding	GO:0003677	F
TR10570_c0_g3_i2	DNA-binding Ewg isoform X1 [Bombyx mori]	1	DNA binding	GO:0003677	F
TR10570_c1_g1_i1	DNA-binding Ewg	1	DNA binding	GO:0003677	F
TR10592_c0_g1_i1	gem-associated 7-like	1	SMN complex	GO:0032797	C
TR10592_c0_g1_i2	gem-associated 7-like	1	SMN complex	GO:0032797	C
TR10594_c0_g1_i1	UPF0378 KIAA0100	1	membrane	GO:0016020	C
TR10594_c1_g1_i1	UPF0378 KIAA0100-like	1	integral component of membrane	GO:0016021	C
TR10603_c0_g2_i1	Histone-lysine N-methyltransferase SETMAR, partial	1	transferase activity	GO:0016740	F
TR10607_c0_g1_i1	Down syndrome cell adhesion molecule Dscam2 isoform X46	1	integral component of membrane	GO:0016021	C
TR10607_c0_g2_i1	Down syndrome cell adhesion molecule Dscam2 isoform X2	1	integral component of membrane	GO:0016021	C
TR10613_c0_g1_i2	pre-mRNA-splicing factor ISY1 homolog	1	spliceosomal complex	GO:0005681	C
TR10616_c0_g1_i1	BTB POZ domain-containing	1	DNA binding	GO:0003677	F
TR10618_c0_g1_i1	zinc finger 253-like [Plutella xylostella]	1	binding	GO:0005488	F
TR10618_c0_g1_i2	zinc finger 253-like [Plutella xylostella]	1	binding	GO:0005488	F
TR10623_c0_g1_i1	GA21196 [Drosophila pseudoobscura pseudoobscura]	1	integral component of membrane	GO:0016021	C
TR10623_c0_g1_i2	GA21196 [Drosophila pseudoobscura pseudoobscura]	1	integral component of membrane	GO:0016021	C
TR10623_c0_g1_i3	GI12359 [Drosophila mojavensis]	1	integral component of membrane	GO:0016021	C
TR10639_c1_g1_i1	small subunit processome component 20 homolog	1	neurogenesis	GO:0022008	P
TR10644_c0_g1_i1	transmembrane 104 homolog	1	integral component of membrane	GO:0016021	C
TR10644_c1_g1_i1	transmembrane 104 homolog	1	integral component of membrane	GO:0016021	C
TR10654_c1_g1_i1	hypothetical protein KGM_21550	1	binding	GO:0005488	F
TR10654_c2_g1_i1	retroelement poly	1	metal ion binding	GO:0046872	F
TR10660_c0_g1_i1	EN binding engrailed nuclear homeo -regulated [Bombyx mori]	1	integral component of membrane	GO:0016021	C
TR10683_c1_g1_i1	neuferricin homolog	1	membrane	GO:0016020	C
TR10719_c0_g1_i1	LETM1 domain-containing 1	1	integral component of membrane	GO:0016021	C
TR10742_c1_g1_i1	fez1 [Bombyx mori]	1
TR10749_c0_g2_i1	GE11025 [Drosophila yakuba]	1	binding	GO:0005488	F
TR10759_c1_g1_i1	Bm8 interacting 2d-2	1
TR10770_c0_g1_i1	GI10409 [Drosophila mojavensis]	1
TR10770_c0_g1_i2	GJ10624 [Drosophila virilis]	1
TR10770_c0_g1_i3	GI10409 [Drosophila mojavensis]	1
TR10783_c0_g1_i1	probable histone-binding Caf1	1	nucleus	GO:0005634	C
TR10793_c0_g1_i1	omega-scoloptoxin-Ssm1a isoform X2	1	integral component of membrane	GO:0016021	C
TR10794_c0_g1_i1	trypsin precursor	1	peptidase activity	GO:0008233	F
TR10794_c0_g2_i1	trypsin precursor	1	peptidase activity	GO:0008233	F
TR10802_c1_g1_i1	beta-secretase 1-like	1	integral component of membrane	GO:0016021	C
TR10822_c0_g1_i1	patronin isoform X1	1	microtubule binding	GO:0008017	F
TR10831_c0_g1_i1	hsp70-Hsp90 organizing 1-like	1	integral component of membrane	GO:0016021	C
TR10834_c1_g1_i1	hypothetical protein KGM_10898	1	metal ion binding	GO:0046872	F
TR10841_c0_g1_i1	transmembrane 127-like	1	integral component of membrane	GO:0016021	C
TR10843_c0_g1_i1	Transcription factor 21	1	protein dimerization activity	GO:0046983	F
TR10863_c0_g1_i1	neuroendocrine convertase 1-like	1	serine-type peptidase activity	GO:0008236	F
TR10870_c1_g1_i1	glutamic acid-rich isoform X5	1	integral component of membrane	GO:0016021	C
TR10871_c0_g1_i1	transmembrane 245 isoform X2	1	integral component of membrane	GO:0016021	C
TR10876_c2_g1_i1	xylosyltransferase oxt	1	membrane	GO:0016020	C
TR10878_c1_g1_i1	rho GTPase-activating 26 isoform X1	1	signal transduction	GO:0007165	P
TR10879_c0_g1_i1	AAEL010068-PA [Aedes aegypti]	1	membrane	GO:0016020	C
TR10879_c0_g2_i1	AAEL010068-PA [Aedes aegypti]	1	membrane	GO:0016020	C
TR10880_c1_g1_i1	proton-coupled amino acid transporter 4 isoform X2	1	integral component of membrane	GO:0016021	C
TR10880_c1_g2_i1	proton-coupled amino acid transporter 4 isoform X2	1	integral component of membrane	GO:0016021	C
TR10890_c2_g1_i1	zinc finger Xfin isoform X1 [Camponotus floridanus]	1	metal ion binding	GO:0046872	F
TR10897_c0_g1_i1	SERF	1	cytosol	GO:0005829	C
TR10897_c0_g2_i1	SERF	1	cytosol	GO:0005829	C
TR10897_c0_g3_i1	GK13508 [Drosophila willistoni]	1	cytosol	GO:0005829	C
TR10914_c0_g1_i1	dynactin subunit 4	1	dynactin complex	GO:0005869	C
TR10916_c0_g1_i1	transcriptional adapter 1-like	1	SAGA-type complex	GO:0070461	C
TR10917_c0_g1_i1	Zinc finger MYM-type 3	1
TR10924_c0_g2_i1	KRAB-A domain-containing 2-like	1	binding	GO:0005488	F
TR10932_c0_g1_i1	DENN domain-containing 2A, [Pediculus humanus corporis]	1
TR10932_c0_g3_i1	DENN domain-containing 2A, [Pediculus humanus corporis]	1
TR10932_c1_g1_i1	DENN domain-containing 2A, [Pediculus humanus corporis]	1
TR10958_c0_g2_i1	GRAM domain-containing 1B-like isoform X2	1	integral component of membrane	GO:0016021	C
TR10958_c1_g1_i1	GRAM domain-containing 1B-like isoform X4	1	integral component of membrane	GO:0016021	C
TR10967_c0_g2_i1	sarcolemmal membrane-associated	1	integral component of membrane	GO:0016021	C
TR10983_c0_g1_i1	solute carrier family 35 member F5	1	integral component of membrane	GO:0016021	C
TR11017_c0_g1_i1	rolling stone-like isoform X1	1	integral component of membrane	GO:0016021	C
TR11017_c1_g1_i1	rolling stone-like	1	integral component of membrane	GO:0016021	C
TR11019_c0_g1_i1	multiple C2 and transmembrane domain-containing 1 isoform X5 [Monomorium pharaonis]	1	integral component of membrane	GO:0016021	C
TR11019_c0_g2_i1	multiple C2 and transmembrane domain-containing 1 isoform X5 [Monomorium pharaonis]	1	integral component of membrane	GO:0016021	C
TR11028_c0_g1_i1	proteasome inhibitor PI31 subunit	1	proteasome complex	GO:0000502	C
TR11032_c0_g1_i1	WD repeat-containing CG11141 isoform X2	1	membrane	GO:0016020	C
TR11058_c0_g1_i1	endoplasmic reticulum-Golgi intermediate compartment 2	1	integral component of membrane	GO:0016021	C
TR11077_c0_g1_i1	AAEL006973-PA [Aedes aegypti]	1	metal ion binding	GO:0046872	F
TR11077_c0_g2_i1	AAEL006973-PA [Aedes aegypti]	1	metal ion binding	GO:0046872	F
TR11077_c0_g4_i1	AAEL006973-PA [Aedes aegypti]	1	zinc ion binding	GO:0008270	F
TR11077_c1_g1_i1	ubiquitin conjugating enzyme 7 interacting , [Pediculus humanus corporis]	1	zinc ion binding	GO:0008270	F
TR11079_c0_g1_i1	AAEL014039-PA [Aedes aegypti]	1	integral component of membrane	GO:0016021	C
TR11079_c0_g1_i2	AAEL014039-PA [Aedes aegypti]	1	integral component of membrane	GO:0016021	C
TR11093_c0_g1_i1	heart and neural crest derivatives expressed transcript 2	1	protein dimerization activity	GO:0046983	F
TR11097_c0_g1_i1	F-box LRR-repeat 6 isoform X2 [Bactrocera cucurbitae]	1	biological regulation	GO:0065007	P
TR11097_c0_g2_i1	F-box LRR-repeat 6 isoform X2 [Bactrocera cucurbitae]	1	biological regulation	GO:0065007	P
TR11098_c0_g1_i1	PREDICTED: uncharacterized protein LOC101746726	1	integral component of membrane	GO:0016021	C
TR11098_c0_g1_i2	PREDICTED: uncharacterized protein LOC101746726	1	integral component of membrane	GO:0016021	C
TR11098_c0_g1_i3	PREDICTED: uncharacterized protein LOC101746726	1	integral component of membrane	GO:0016021	C
TR11098_c0_g1_i4	PREDICTED: uncharacterized protein LOC101746726	1	integral component of membrane	GO:0016021	C
TR11098_c0_g1_i5	PREDICTED: uncharacterized protein LOC101746726	1	integral component of membrane	GO:0016021	C
TR11105_c0_g1_i1	mediator of RNA polymerase II transcription subunit 26 isoform X1 [Bombus terrestris]	1	membrane	GO:0016020	C
TR11112_c0_g1_i1	TP53-regulated inhibitor of apoptosis 1-like	1
TR11112_c0_g2_i1	TP53-regulated inhibitor of apoptosis 1-like	1	mitochondrial intermembrane space	GO:0005758	C
TR11112_c0_g3_i1	TP53-regulated inhibitor of apoptosis 1-like	1	mitochondrial intermembrane space	GO:0005758	C
TR11123_c0_g1_i1	dysbindin homolog [Wasmannia auropunctata]	1	cytoplasm	GO:0005737	C
TR11124_c1_g1_i1	zinc finger 271-like	1	metal ion binding	GO:0046872	F
TR11130_c1_g1_i1	U4 tri-snRNP-associated 1	1
TR11169_c0_g1_i1	NAD-dependent deacetylase sirtuin-2-like	1
TR11172_c2_g1_i1	IQ motif and SEC7 domain-containing 1 isoform X2 [Bombyx mori]	1	regulation of biological process	GO:0050789	P
TR11216_c1_g1_i2	fez family zinc finger 2-like	1	binding	GO:0005488	F
TR11218_c0_g1_i1	zinc finger SWIM domain-containing 6-like	1	zinc ion binding	GO:0008270	F
TR11230_c1_g1_i1	longitudinals lacking , isoforms H M V-like, partial	1	metal ion binding	GO:0046872	F
TR11230_c1_g2_i1	AAEL009212-PC [Aedes aegypti]	1	metal ion binding	GO:0046872	F
TR11230_c1_g3_i1	longitudinals lacking , isoforms F I K T-like	1	metal ion binding	GO:0046872	F
TR11230_c1_g4_i1	longitudinals lacking , isoforms H M V-like, partial	1
TR11230_c1_g5_i1	longitudinals lacking , isoforms H M V-like, partial	1	metal ion binding	GO:0046872	F
TR11292_c2_g1_i1	transcription initiation factor TFIID subunit 1-like	1	nucleic acid binding	GO:0003676	F
TR11296_c2_g1_i1	zinc finger 729-like	1	binding	GO:0005488	F
TR11314_c0_g1_i1	cell cycle control 50A	1	integral component of membrane	GO:0016021	C
TR11316_c0_g1_i1	AT-rich interactive domain-containing 4B	1	DNA binding	GO:0003677	F
TR11320_c0_g1_i1	PREDICTED: LOW QUALITY PROTEIN: uncharacterized protein LOC101739343	1	regulation of biological process	GO:0050789	P
TR11327_c0_g1_i1	PREDICTED: uncharacterized protein LOC101746598	1
TR11327_c0_g2_i1	PREDICTED: uncharacterized protein LOC101746598	1
TR11327_c1_g1_i1	AAEL010024-PA [Aedes aegypti]	1	calcium ion binding	GO:0005509	F
TR11359_c0_g1_i1	nucleolar 14 homolog	1	small-subunit processome	GO:0032040	C
TR11363_c0_g1_i1	lachesin-like, partial	1	integral component of membrane	GO:0016021	C
TR11365_c0_g1_i1	kDa salivary peptide	1	mitochondrial respiratory chain complex I	GO:0005747	C
TR11373_c0_g1_i1	cysteine and histidine-rich 1 homolog	1	zinc ion binding	GO:0008270	F
TR11373_c0_g2_i1	cysteine and histidine-rich 1 homolog	1	zinc ion binding	GO:0008270	F
TR11385_c0_g1_i1	recQ-mediated genome instability 1-like	1
TR11393_c0_g1_i1	AAEL011210-PA [Aedes aegypti]	1	integral component of membrane	GO:0016021	C
TR11393_c0_g1_i2	AAEL011210-PA [Aedes aegypti]	1	integral component of membrane	GO:0016021	C
TR11400_c0_g1_i1	G2 M phase-specific E3 ubiquitin- ligase-like	1	zinc ion binding	GO:0008270	F
TR11422_c0_g1_i1	leucine-rich repeat-containing 15-like [Megachile rotundata]	1	integral component of membrane	GO:0016021	C
TR11423_c0_g1_i1	TAPT1 homolog	1	integral component of membrane	GO:0016021	C
TR11423_c0_g2_i1	TAPT1 homolog	1	integral component of membrane	GO:0016021	C
TR11446_c0_g1_i1	hairy enhancer-of-split related with YRPW motif isoform X2	1	binding	GO:0005488	F
TR11449_c1_g1_i1	ankyrin-3-like, partial	1	binding	GO:0005488	F
TR11457_c0_g1_i2	Transmembrane 165	1	membrane	GO:0016020	C
TR11462_c1_g1_i1	dorsal interacting 3	1	DNA binding	GO:0003677	F
TR11466_c0_g1_i1	polycomb Pcl isoform X1 [Megachile rotundata]	1	zinc ion binding	GO:0008270	F
TR11466_c0_g1_i2	polycomb Pcl isoform X1 [Megachile rotundata]	1	zinc ion binding	GO:0008270	F
TR11479_c1_g1_i1	calcyphosin isoform X2	1	calcium ion binding	GO:0005509	F
TR11482_c0_g1_i1	male-enhanced antigen 1	1	spermatogenesis	GO:0007283	P
TR11510_c0_g1_i1	R3H domain-containing 2 isoform X1	1
TR11512_c0_g1_i1	ubiquitin-conjugating enzyme E2 S	1	nucleotide binding	GO:0000166	F
TR11523_c0_g1_i1	brunelleschi [Orussus abietinus]	1
TR11523_c0_g1_i2	brunelleschi [Orussus abietinus]	1
TR11533_c0_g1_i1	sphingomyelin synthase-related 1	1	integral component of membrane	GO:0016021	C
TR11533_c0_g2_i1	sphingomyelin synthase-related 1	1	integral component of membrane	GO:0016021	C
TR11533_c0_g2_i2	sphingomyelin synthase-related 1	1	integral component of membrane	GO:0016021	C
TR11540_c0_g1_i1	LMBR1L isoform X1	1	integral component of membrane	GO:0016021	C
TR11541_c0_g2_i1	cytochrome P450 4V2-like	1	single-organism process	GO:0044699	P
TR11542_c0_g1_i1	GG20037 [Drosophila erecta]	1	integral component of membrane	GO:0016021	C
TR11545_c0_g1_i1	trypsin-like serine protease	1	peptidase activity	GO:0008233	F
TR11549_c0_g1_i3	calcium homeostasis endoplasmic reticulum isoform X2	1	nucleic acid binding	GO:0003676	F
TR11549_c0_g1_i5	calcium homeostasis endoplasmic reticulum isoform X2	1	nucleic acid binding	GO:0003676	F
TR11554_c0_g1_i1	BTB POZ domain-containing KCTD3 isoform X2	1	protein homooligomerization	GO:0051260	P
TR11582_c0_g1_i1	CKLF-like MARVEL transmembrane domain-containing 4 [Harpegnathos saltator]	1	integral component of membrane	GO:0016021	C
TR11596_c0_g1_i1	ATP-dependent DNA helicase Q5	1	nucleoside-triphosphatase activity	GO:0017111	F
TR11598_c0_g1_i1	GDP-fucose transporter 1	1	integral component of membrane	GO:0016021	C
TR11601_c0_g2_i1	RING finger 113A	1	zinc ion binding	GO:0008270	F
TR11601_c0_g2_i2	RING finger 113A	1	zinc ion binding	GO:0008270	F
TR11619_c0_g1_i1	MLX-interacting isoform X2	1	protein dimerization activity	GO:0046983	F
TR11642_c0_g1_i1	zinc finger CCCH domain-containing 13-like isoform X1 [Wasmannia auropunctata]	1
TR11643_c0_g1_i1	glycosaminoglycan xylosylkinase [Bactrocera dorsalis]	1	integral component of membrane	GO:0016021	C
TR11643_c0_g2_i1	glycosaminoglycan xylosylkinase [Bactrocera dorsalis]	1	integral component of membrane	GO:0016021	C
TR11646_c0_g2_i1	G patch domain and KOW motifs-containing	1	nucleic acid binding	GO:0003676	F
TR11646_c0_g2_i2	G patch domain and KOW motifs-containing	1	nucleic acid binding	GO:0003676	F
TR11667_c0_g1_i1	CTL 1	1	integral component of membrane	GO:0016021	C
TR11667_c0_g2_i1	CTL 1	1	integral component of membrane	GO:0016021	C
TR11676_c3_g1_i1	star isoform X1	1	membrane	GO:0016020	C
TR11679_c0_g1_i1	AAEL007452-PA [Aedes aegypti]	1	RNA binding	GO:0003723	F
TR11679_c0_g1_i2	AAEL007452-PA [Aedes aegypti]	1	RNA binding	GO:0003723	F
TR11679_c0_g1_i3	CBP80 20-dependent translation initiation factor isoform X1	1	RNA binding	GO:0003723	F
TR11679_c0_g1_i4	CBP80 20-dependent translation initiation factor isoform X2	1	RNA binding	GO:0003723	F
TR11686_c0_g4_i1	zinc finger CCCH domain-containing 14	1
TR11686_c1_g1_i1	zinc finger CCCH domain-containing 14	1
TR11687_c2_g1_i1	JNK1 MAPK8-associated membrane	1	integral component of membrane	GO:0016021	C
TR11703_c0_g1_i1	multiple coagulation factor deficiency 2 homolog isoform X3	1	calcium ion binding	GO:0005509	F
TR11703_c0_g1_i2	AAEL017253-PD [Aedes aegypti]	1	multicellular organism reproduction	GO:0032504	P
TR11706_c0_g1_i1	transmembrane 9 superfamily member 3	1	integral component of membrane	GO:0016021	C
TR11706_c0_g2_i1	transmembrane 9 superfamily member 3	1	integral component of membrane	GO:0016021	C
TR11721_c0_g2_i1	AF4 FMR2 family member 4 isoform X2	1	DNA binding	GO:0003677	F
TR11728_c0_g1_i1	troponin I [Bombyx mori]	1	troponin complex	GO:0005861	C
TR11728_c0_g1_i2	troponin I isoform X10	1	troponin complex	GO:0005861	C
TR11728_c0_g1_i3	troponin I isoform X1	1	troponin complex	GO:0005861	C
TR11730_c0_g1_i1	THAP domain-containing 6-like	1
TR11730_c0_g3_i1	THAP domain-containing 2-like	1
TR11737_c0_g1_i1	phosphatidylinositol-glycan biosynthesis class X	1	membrane part	GO:0044425	C
TR11749_c0_g1_i1	transmembrane 135-like isoform X1	1	integral component of membrane	GO:0016021	C
TR11749_c1_g1_i1	transmembrane 135-like isoform X1	1	integral component of membrane	GO:0016021	C
TR11751_c0_g1_i1	GA25549 [Drosophila pseudoobscura pseudoobscura]	1	binding	GO:0005488	F
TR11766_c2_g1_i1	teneurin-m isoform X3	1	integral component of membrane	GO:0016021	C
TR11772_c0_g1_i2	CG12909-PA [Drosophila melanogaster]	1	nucleolus	GO:0005730	C
TR11779_c0_g1_i1	PREDICTED: uncharacterized protein LOC105393578	1
TR11790_c0_g1_i1	asteroid	1	nucleic acid metabolic process	GO:0090304	P
TR11792_c0_g2_i1	circadian clock-controlled -like	1	integral component of membrane	GO:0016021	C
TR11797_c1_g1_i1	alpha-ketoglutarate-dependent dioxygenase alkB homolog 7, mitochondrial	1	cellular process	GO:0009987	P
TR11818_c0_g1_i1	GG19380 [Drosophila erecta]	1	zinc ion binding	GO:0008270	F
TR11822_c1_g2_i1	probable ribonuclease ZC3H12D isoform X2	1	metal ion binding	GO:0046872	F
TR11834_c0_g1_i1	transforming growth factor beta regulator 1	1	nucleus	GO:0005634	C
TR11835_c0_g1_i1	nuclease HARBI1	1
TR11835_c0_g1_i2	nuclease HARBI1	1
TR11839_c0_g1_i1	nuclease HARBI1	1
TR11842_c0_g1_i1	cytoplasmic FMR1-interacting	1	metal ion binding	GO:0046872	F
TR11857_c0_g1_i1	ubiquitin-conjugating enzyme E2 J1-like	1	integral component of membrane	GO:0016021	C
TR11867_c0_g1_i1	rho GTPase-activating 190 isoform X2	1	signal transduction	GO:0007165	P
TR11867_c0_g2_i1	rho GTPase-activating 190 isoform X2	1	signal transduction	GO:0007165	P
TR11880_c0_g1_i1	mannose-P-dolichol utilization defect 1 homolog	1	integral component of membrane	GO:0016021	C
TR11886_c0_g1_i1	ER membrane complex subunit 1 isoform X2	1	ER membrane protein complex	GO:0072546	C
TR11888_c0_g1_i1	zinc finger BED domain-containing 4-like	1	binding	GO:0005488	F
TR11888_c0_g2_i1	zinc finger BED domain-containing 4-like	1	binding	GO:0005488	F
TR11894_c0_g1_i1	fragile X mental retardation syndrome-related 1 isoform X5	1	RNA binding	GO:0003723	F
TR11894_c0_g1_i2	fragile X mental retardation syndrome-related 1 isoform X5	1	RNA binding	GO:0003723	F
TR11912_c0_g1_i1	CTL 2 [Musca domestica]	1	integral component of membrane	GO:0016021	C
TR11912_c0_g2_i1	CTL 2 [Musca domestica]	1	integral component of membrane	GO:0016021	C
TR11921_c0_g2_i1	mpv17 isoform X1 [Diaphorina citri]	1	integral component of membrane	GO:0016021	C
TR11921_c0_g2_i2	mpv17 isoform X1 [Diaphorina citri]	1	integral component of membrane	GO:0016021	C
TR11927_c1_g3_i1	TPPP family CG45057 [Camponotus floridanus]	1	neuron projection morphogenesis	GO:0048812	P
TR11945_c0_g1_i1	nuclease HARBI1	1
TR11945_c1_g1_i1	nuclease HARBI1	1
TR11989_c0_g1_i1	zinc finger 271-like	1	metal ion binding	GO:0046872	F
TR11989_c0_g1_i2	zinc finger 271-like	1	metal ion binding	GO:0046872	F
TR12006_c0_g1_i2	PREDICTED: uncharacterized protein LOC101740738 isoform X2	1	integral component of membrane	GO:0016021	C
TR12016_c0_g1_i1	THO complex subunit 1	1	signal transduction	GO:0007165	P
TR12037_c0_g1_i2	major facilitator superfamily domain-containing 12-like	1	integral component of membrane	GO:0016021	C
TR12041_c0_g1_i1	bromodomain adjacent to zinc finger domain 2B-like	1	metal ion binding	GO:0046872	F
TR12049_c1_g1_i1	cuticle CPH43	1	membrane	GO:0016020	C
TR12056_c0_g1_i1	ras-related GTP-binding C	1	GTP binding	GO:0005525	F
TR12063_c0_g1_i1	COMM domain-containing 8-like	1
TR12068_c0_g1_i1	kinesin KIF13A isoform X1	1	binding	GO:0005488	F
TR12068_c0_g1_i2	kinesin KIF13A isoform X1	1	binding	GO:0005488	F
TR12089_c1_g1_i1	filamin-A isoform X3	1	actin filament binding	GO:0051015	F
TR12089_c1_g2_i1	filamin-A isoform X3	1	actin filament binding	GO:0051015	F
TR12089_c1_g3_i1	filamin-A isoform X3	1	actin filament binding	GO:0051015	F
TR12089_c1_g4_i1	filamin-A isoform X3	1	actin filament binding	GO:0051015	F
TR12089_c1_g5_i1	filamin-A isoform X3	1	actin filament binding	GO:0051015	F
TR12092_c0_g1_i1	hypothetical protein TcasGA2_TC005145	1	binding	GO:0005488	F
TR12096_c1_g1_i1	tyrosine- phosphatase [Bombyx mori]	1	cytoskeleton	GO:0005856	C
TR12096_c1_g2_i1	tyrosine- phosphatase [Bombyx mori]	1	cytoskeleton	GO:0005856	C
TR12096_c2_g1_i1	tyrosine- phosphatase [Bombyx mori]	1
TR12096_c3_g1_i1	tyrosine- phosphatase [Bombyx mori]	1	cytoskeleton	GO:0005856	C
TR12100_c0_g1_i2	macrophage erythroblast attacher isoform X1 [Bombyx mori]	1	membrane	GO:0016020	C
TR12111_c0_g1_i1	PET117 homolog, mitochondrial	1	integral component of membrane	GO:0016021	C
TR12140_c0_g1_i1	strawberry notch isoform X2	1	regulation of transcription, DNA-templated	GO:0006355	P
TR12140_c0_g2_i1	strawberry notch	1	regulation of transcription, DNA-templated	GO:0006355	P
TR12140_c1_g1_i1	strawberry notch	1	regulation of transcription, DNA-templated	GO:0006355	P
TR12152_c0_g2_i1	alan shepard [Bombyx mori]	1	nucleic acid binding	GO:0003676	F
TR12178_c0_g1_i1	RNA-binding Nova-1 isoform X3	1	RNA binding	GO:0003723	F
TR12178_c0_g1_i2	RNA-binding Nova-1 isoform X4 [Bactrocera cucurbitae]	1	RNA binding	GO:0003723	F
TR12191_c0_g1_i1	microtubule-associated RP EB family member 1 isoform X2	1	microtubule binding	GO:0008017	F
TR12198_c0_g1_i1	membrane magnesium transporter 1	1	integral component of membrane	GO:0016021	C
TR12208_c0_g1_i1	RING finger 113A	1	zinc ion binding	GO:0008270	F
TR12208_c0_g1_i2	RING finger 113A	1	zinc ion binding	GO:0008270	F
TR12208_c0_g1_i3	RING finger 113A	1	zinc ion binding	GO:0008270	F
TR12214_c0_g1_i1	PREDICTED: uncharacterized protein LOC101746698 isoform X2	1
TR12220_c2_g1_i1	lysophospholipid acyltransferase 7	1	integral component of membrane	GO:0016021	C
TR12226_c2_g1_i3	Retrovirus-related Pol poly from transposon , partial	1	binding	GO:0005488	F
TR12240_c0_g1_i1	ZZ-type zinc finger-containing 3	1	DNA binding	GO:0003677	F
TR12268_c0_g1_i1	membralin isoform X1	1	integral component of membrane	GO:0016021	C
TR12268_c0_g1_i2	membralin isoform X1	1	integral component of membrane	GO:0016021	C
TR12269_c0_g1_i1	pleckstrin homology domain-containing family G member 5-like	1	regulation of biological process	GO:0050789	P
TR12281_c0_g1_i1	E3 ubiquitin- ligase UBR2	1	metal ion binding	GO:0046872	F
TR12289_c0_g1_i1	GAS2 1	1	cell cycle arrest	GO:0007050	P
TR12300_c0_g2_i1	remodeling and spacing factor 1-like	1	metal ion binding	GO:0046872	F
TR12306_c0_g2_i1	regulator of nonsense transcripts 3A	1	nucleotide binding	GO:0000166	F
TR12309_c1_g2_i1	EFR3 homolog cmp44E isoform X1	1	integral component of membrane	GO:0016021	C
TR12309_c1_g2_i2	EFR3 homolog cmp44E isoform X1	1	integral component of membrane	GO:0016021	C
TR12319_c2_g1_i1	Tel1, partial	1	binding	GO:0005488	F
TR12339_c0_g1_i1	G patch domain-containing 4	1	nucleic acid binding	GO:0003676	F
TR12345_c0_g1_i1	snRNA-activating complex subunit 4	1
TR12358_c0_g1_i1	E3 ubiquitin- ligase HECTD1	1	catalytic activity	GO:0003824	F
TR12358_c0_g2_i1	E3 ubiquitin- ligase HECTD1	1	catalytic activity	GO:0003824	F
TR12365_c0_g1_i1	PITH domain-containing GA19395	1	cellular response to DNA damage stimulus	GO:0006974	P
TR12391_c2_g1_i1	sorting nexin-4-like	1	phosphatidylinositol binding	GO:0035091	F
TR12418_c0_g1_i1	venom carboxylesterase-6	1	hydrolase activity	GO:0016787	F
TR12437_c0_g1_i1	neuroplastin [Bactrocera dorsalis]	1	integral component of membrane	GO:0016021	C
TR12443_c0_g1_i1	hypothetical protein KGM_13328	1
TR12443_c0_g1_i2	hypothetical protein KGM_13328	1
TR12467_c1_g1_i1	dyslexia-associated KIAA0319	1	integral component of membrane	GO:0016021	C
TR12474_c0_g1_i1	PIWI [Bombyx mori]	1	nucleic acid binding	GO:0003676	F
TR12478_c0_g1_i1	PREDICTED: uncharacterized protein LOC103310079	1
TR12479_c0_g1_i1	AAEL008956-PA [Aedes aegypti]	1	sensory perception of pain	GO:0019233	P
TR12479_c0_g2_i1	GA12251 [Drosophila pseudoobscura pseudoobscura]	1	integral component of membrane	GO:0016021	C
TR12479_c0_g3_i1	GA12251 [Drosophila pseudoobscura pseudoobscura]	1	integral component of membrane	GO:0016021	C
TR12500_c0_g2_i1	gastrula zinc finger -like	1	metal ion binding	GO:0046872	F
TR12512_c1_g1_i1	calcium uptake 1 homolog, mitochondrial isoform X2	1	calcium ion binding	GO:0005509	F
TR12514_c0_g1_i1	AGAP009930-PA [Anopheles gambiae PEST]	1	insulin receptor binding	GO:0005158	F
TR12514_c0_g2_i1	AGAP009930-PA [Anopheles gambiae PEST]	1	insulin receptor binding	GO:0005158	F
TR12517_c0_g1_i1	sterol regulatory element-binding 1	1	membrane	GO:0016020	C
TR12536_c0_g1_i1	angiotensin-converting enzyme-like	1	peptidase activity, acting on L-amino acid peptides	GO:0070011	F
TR12540_c0_g1_i1	ESF1 homolog	1	nucleus	GO:0005634	C
TR12540_c0_g1_i2	ESF1 homolog	1	nucleus	GO:0005634	C
TR12540_c0_g1_i3	ESF1 homolog	1	nucleus	GO:0005634	C
TR12543_c1_g1_i1	PREDICTED: uncharacterized protein LOC101739359	1
TR12549_c0_g1_i1	histone-lysine N-methyltransferase 2E	1	zinc ion binding	GO:0008270	F
TR12573_c1_g1_i1	transmembrane adipocyte-associated 1 homolog isoform X2	1	integral component of membrane	GO:0016021	C
TR12614_c1_g1_i2	cytochrome c oxidase assembly COX16 homolog, mitochondrial	1	mitochondrial membrane	GO:0031966	C
TR12638_c2_g1_i1	Regulator of microtubule dynamics 3	1	membrane	GO:0016020	C
TR12649_c0_g2_i1	transcriptional regulator ATRX	1
TR12650_c1_g1_i1	probable serine threonine- kinase DDB_G0280133 [Harpegnathos saltator]	1	DNA binding	GO:0003677	F
TR12655_c0_g1_i1	acidic juvenile hormone-suppressible 1-like	1	extracellular region	GO:0005576	C
TR12663_c0_g1_i1	JTB	1	integral component of membrane	GO:0016021	C
TR12664_c0_g1_i1	seminal fluid HACP057	1	peptidase activity	GO:0008233	F
TR12666_c0_g1_i1	geminin isoform X2	1	regulation of DNA replication	GO:0006275	P
TR12672_c0_g1_i1	structural maintenance of chromosomes 4	1	intracellular organelle	GO:0043229	C
TR12680_c0_g1_i1	eukaryotic translation initiation factor 4 gamma 3-like isoform X3	1	RNA binding	GO:0003723	F
TR12680_c0_g1_i2	eukaryotic translation initiation factor 4 gamma 3-like isoform X3	1	RNA binding	GO:0003723	F
TR12688_c0_g1_i1	BMP and activin membrane-bound inhibitor homolog	1	regulation of signal transduction	GO:0009966	P
TR12692_c0_g1_i1	E3 ubiquitin- ligase RNF34	1	zinc ion binding	GO:0008270	F
TR12719_c0_g1_i1	cell division cycle and apoptosis regulator 1-like	1	regulation of transcription, DNA-templated	GO:0006355	P
TR12725_c1_g1_i3	Meiotic recombination REC8	1
TR12728_c2_g1_i1	cyclic AMP-dependent transcription factor ATF-2	1	nucleic acid binding	GO:0003676	F
TR12751_c0_g1_i1	PREDICTED: uncharacterized protein LOC105385899 isoform X3	1
TR12752_c1_g2_i1	hypothetical protein KGM_08769	1
TR12757_c0_g1_i1	BTB POZ domain-containing adapter for CUL3-mediated degradation 3	1	protein homooligomerization	GO:0051260	P
TR12766_c0_g1_i1	zinc finger 2 homolog [Tribolium castaneum]	1	binding	GO:0005488	F
TR12771_c1_g1_i1	zinc finger OZF-like	1	binding	GO:0005488	F
TR12774_c0_g1_i1	stAR-related lipid transfer 7, mitochondrial-like isoform X2	1
TR12782_c0_g1_i1	zinc finger 93-like	1	binding	GO:0005488	F
TR12792_c0_g1_i1	farnesyl diphosphate synthase	1	prenyltransferase activity	GO:0004659	F
TR12797_c0_g2_i5	patronin isoform X8	1	cytoskeletal protein binding	GO:0008092	F
TR12797_c0_g2_i6	patronin isoform X2	1	cytoskeletal protein binding	GO:0008092	F
TR12805_c0_g1_i1	transmembrane 177	1	integral component of membrane	GO:0016021	C
TR12807_c0_g1_i1	NDUFAF4 homolog	1	mitochondrial respiratory chain complex I assembly	GO:0032981	P
TR12822_c0_g1_i1	myoneurin-like isoform X1 [Bombyx mori]	1	DNA binding	GO:0003677	F
TR12835_c0_g1_i1	transmembrane 230 isoform X1	1	integral component of membrane	GO:0016021	C
TR12840_c0_g1_i2	rho GTPase-activating 21-like, partial	1	regulation of biological process	GO:0050789	P
TR12846_c0_g1_i1	multiple inositol polyphosphate phosphatase 1-like	1	phosphatase activity	GO:0016791	F
TR12852_c1_g1_i1	RNA-directed DNA polymerase from mobile element jockey-like	1	membrane	GO:0016020	C
TR12859_c0_g1_i1	PREDICTED: uncharacterized protein LOC105386314	1	integral component of membrane	GO:0016021	C
TR12879_c1_g1_i1	hypothetical protein KGM_10034	1
TR12881_c1_g1_i1	nicotinamide mononucleotide adenylyltransferase 1	1	transferase activity	GO:0016740	F
TR12889_c0_g1_i1	beta-secretase 1-like	1	membrane	GO:0016020	C
TR12889_c0_g2_i1	beta-secretase 1-like	1	membrane	GO:0016020	C
TR12894_c0_g1_i1	KH domain-containing, RNA-binding, signal transduction-associated 3-like isoform X1	1	RNA binding	GO:0003723	F
TR12894_c0_g1_i2	KH domain-containing, RNA-binding, signal transduction-associated 3-like isoform X1	1	RNA binding	GO:0003723	F
TR12895_c0_g1_i1	hypothetical protein KGM_05907	1	integral component of membrane	GO:0016021	C
TR12895_c0_g2_i1	hypothetical protein KGM_05907	1	integral component of membrane	GO:0016021	C
TR12899_c1_g1_i1	suppressor of sable isoform X1	1
TR12899_c1_g1_i2	suppressor of sable isoform X1	1
TR12904_c0_g1_i1	CAS1 domain-containing 1	1	integral component of membrane	GO:0016021	C
TR12905_c1_g1_i1	zinc finger 43-like [Athalia rosae]	1	binding	GO:0005488	F
TR12917_c0_g1_i1	putative septin	1	GTP binding	GO:0005525	F
TR12917_c0_g3_i1	septin-7 isoform X8	1	GTP binding	GO:0005525	F
TR12917_c0_g4_i2	septin-7 isoform X4	1	GTP binding	GO:0005525	F
TR12917_c0_g5_i1	septin-7 isoform X3	1	GTP binding	GO:0005525	F
TR12922_c0_g2_i1	zinc finger	1
TR12926_c0_g1_i1	small heat shock	1	structural constituent of eye lens	GO:0005212	F
TR12937_c0_g1_i1	28S ribosomal S22, mitochondrial	1	ribosome	GO:0005840	C
TR12937_c0_g2_i1	28S ribosomal S22, mitochondrial	1	ribosome	GO:0005840	C
TR12950_c0_g1_i1	AGAP005635-PB [Anopheles gambiae PEST]	1	receptor binding	GO:0005102	F
TR12950_c0_g1_i2	AAEL012360-PA [Aedes aegypti]	1	receptor binding	GO:0005102	F
TR12954_c0_g1_i1	E3 ubiquitin- ligase RBBP6	1	metal ion binding	GO:0046872	F
TR12969_c0_g1_i1	serine ase	1	peptidase activity	GO:0008233	F
TR12971_c0_g1_i1	heat shock [Bombyx mori]	1	structural constituent of eye lens	GO:0005212	F
TR12973_c1_g1_i1	Zinc finger 271, partial	1	binding	GO:0005488	F
TR12979_c0_g1_i1	gastrula zinc finger	1	binding	GO:0005488	F
TR12980_c0_g1_i1	voltage-dependent P Q-type calcium channel subunit alpha-1A-like, partial	1	integral component of membrane	GO:0016021	C
TR12990_c0_g2_i1	activating transcription factor 7-interacting 1 isoform X1 [Solenopsis invicta]	1	metabolic process	GO:0008152	P
TR12992_c0_g1_i1	zinc finger 729-like isoform X1	1	binding	GO:0005488	F
TR12992_c0_g1_i2	zinc finger 45-like [Fopius arisanus]	1	binding	GO:0005488	F
TR13000_c0_g1_i1	DENN domain-containing 4C isoform X4	1	integral component of membrane	GO:0016021	C
TR13000_c2_g1_i1	C-myc promoter-binding isoform X1	1	integral component of membrane	GO:0016021	C
TR13002_c0_g2_i1	GM18163 [Drosophila sechellia]	1	binding	GO:0005488	F
TR13014_c0_g1_i1	cuticular RR-1 motif 46	1	structural constituent of cuticle	GO:0042302	F
TR13016_c0_g1_i1	bric-a-brac 2-like isoform X1	1	metal ion binding	GO:0046872	F
TR13017_c0_g1_i1	DNA-directed RNA polymerase III subunit RPC4 isoform X2	1	nucleotidyltransferase activity	GO:0016779	F
TR13017_c0_g1_i2	DNA-directed RNA polymerase III subunit RPC4	1	transferase activity	GO:0016740	F
TR13021_c0_g1_i1	GRAM domain-containing 3-like isoform X3	1	integral component of membrane	GO:0016021	C
TR13021_c0_g1_i2	GRAM domain-containing 3-like isoform X3	1	integral component of membrane	GO:0016021	C
TR13038_c1_g1_i1	sodium-independent sulfate anion transporter-like isoform X2 [Camponotus floridanus]	1	single-organism transport	GO:0044765	P
TR13038_c1_g1_i2	sodium-independent sulfate anion transporter-like isoform X2 [Camponotus floridanus]	1	single-organism transport	GO:0044765	P
TR13045_c0_g1_i1	vacuolar sorting-associated VTA1	1	endosome	GO:0005768	C
TR13056_c0_g1_i1	myb isoform X1 [Athalia rosae]	1	DNA binding	GO:0003677	F
TR13059_c0_g1_i1	26S proteasome non-ATPase regulatory subunit 11	1	proteasome complex	GO:0000502	C
TR13060_c0_g1_i1	germinal-center associated nuclear [Nasonia vitripennis]	1
TR13073_c0_g1_i1	GL16469 [Drosophila persimilis]	1	integral component of membrane	GO:0016021	C
TR13073_c0_g1_i2	GL16469 [Drosophila persimilis]	1	integral component of membrane	GO:0016021	C
TR13073_c0_g1_i3	GL16469 [Drosophila persimilis]	1	integral component of membrane	GO:0016021	C
TR13078_c2_g1_i1	zinc finger 2-like	1	binding	GO:0005488	F
TR13080_c0_g1_i1	transcription factor HIVEP3 isoform X2 [Orussus abietinus]	1	binding	GO:0005488	F
TR13080_c0_g1_i2	transcription factor HIVEP3 isoform X1	1	binding	GO:0005488	F
TR13092_c0_g1_i2	TATA-binding -associated factor 172	1	ATP binding	GO:0005524	F
TR13096_c0_g1_i1	general transcription factor 3C polypeptide 2	1
TR13096_c1_g1_i1	PREDICTED: uncharacterized protein LOC105380379	1
TR13100_c0_g1_i1	fatty acid-binding -like [Tribolium castaneum]	1	lipid binding	GO:0008289	F
TR13100_c0_g1_i2	fatty acid-binding -like [Tribolium castaneum]	1	lipid binding	GO:0008289	F
TR13103_c0_g1_i1	[Culex quinquefasciatus]	1
TR13103_c0_g2_i1	dihydrouridine synthase domain containing	1
TR13110_c0_g2_i1	delta(14)-sterol reductase	1	integral component of membrane	GO:0016021	C
TR13130_c1_g2_i1	unconventional myosin-Va	1	binding	GO:0005488	F
TR13130_c1_g3_i1	unconventional myosin-Va	1	binding	GO:0005488	F
TR13133_c1_g1_i1	nucleolar 9	1	RNA binding	GO:0003723	F
TR13138_c0_g1_i1	transmembrane and coiled-coil domains 2 isoform X1 [Harpegnathos saltator]	1	integral component of membrane	GO:0016021	C
TR13138_c0_g1_i2	transmembrane and coiled-coil domains 2 isoform X3	1	integral component of membrane	GO:0016021	C
TR13138_c0_g1_i3	transmembrane and coiled-coil domains 2 isoform X3	1	integral component of membrane	GO:0016021	C
TR13146_c1_g1_i1	formin 3 isoform X3	1	integral component of membrane	GO:0016021	C
TR13146_c2_g1_i1	formin 3 isoform X4	1	integral component of membrane	GO:0016021	C
TR13146_c2_g1_i3	formin 3 isoform X4	1	integral component of membrane	GO:0016021	C
TR13146_c2_g1_i4	formin 3 isoform X3	1	integral component of membrane	GO:0016021	C
TR13157_c1_g3_i2	myofilin variant A	1	animal organ development	GO:0048513	P
TR13163_c0_g1_i1	ralA-binding 1	1	signal transduction	GO:0007165	P
TR13163_c0_g1_i2	ralA-binding 1 isoform X3	1
TR13163_c0_g2_i1	ralA-binding 1 isoform X1	1	signal transduction	GO:0007165	P
TR13163_c0_g2_i2	ralA-binding 1 isoform X1	1	signal transduction	GO:0007165	P
TR13163_c1_g1_i1	ralA-binding 1	1	signal transduction	GO:0007165	P
TR13168_c0_g1_i1	myc box-dependent-interacting 1 isoform X3	1	cytoplasm	GO:0005737	C
TR13168_c0_g1_i2	myc box-dependent-interacting 1 isoform X3	1	cytoplasm	GO:0005737	C
TR13168_c0_g1_i3	myc box-dependent-interacting 1 isoform X3	1	cytoplasm	GO:0005737	C
TR13168_c0_g1_i4	myc box-dependent-interacting 1 isoform X1	1	cytoplasm	GO:0005737	C
TR13169_c2_g1_i2	lysoplasmalogenase TMEM86A	1	membrane	GO:0016020	C
TR13170_c0_g1_i1	MOG interacting and ectopic P-granules 1 isoform X1 [Bombus impatiens]	1	metal ion binding	GO:0046872	F
TR13176_c1_g1_i1	PREDICTED: uncharacterized protein LOC105389916 isoform X1 [Plutella xylostella]	1	integral component of membrane	GO:0016021	C
TR13193_c0_g1_i1	glutamic acid-rich isoform X2 [Plutella xylostella]	1
TR13193_c0_g2_i1	glutamic acid-rich isoform X2 [Plutella xylostella]	1	actin binding	GO:0003779	F
TR13196_c0_g1_i1	Krueppel homolog 2	1	integral component of membrane	GO:0016021	C
TR13196_c0_g1_i2	Krueppel homolog 2	1	integral component of membrane	GO:0016021	C
TR13201_c0_g1_i1	zinc finger SWIM domain-containing , [Pediculus humanus corporis]	1	zinc ion binding	GO:0008270	F
TR13221_c0_g1_i3	GA28526 [Drosophila pseudoobscura pseudoobscura]	1	metal ion binding	GO:0046872	F
TR13230_c0_g3_i1	zinc finger 92 isoform X6	1	binding	GO:0005488	F
TR13230_c1_g1_i1	CG8319, partial	1	binding	GO:0005488	F
TR13232_c0_g1_i1	Inhibitor of Bruton tyrosine kinase	1	integral component of membrane	GO:0016021	C
TR13264_c0_g1_i2	zinc carboxypeptidase-like	1	hydrolase activity	GO:0016787	F
TR13266_c0_g1_i1	nuclease HARBI1	1
TR13271_c1_g1_i1	histone H4 transcription factor	1	binding	GO:0005488	F
TR13273_c2_g1_i1	probable nucleoporin Nup54	1	nuclear pore	GO:0005643	C
TR13273_c2_g1_i2	probable nucleoporin Nup54	1	nuclear pore	GO:0005643	C
TR13274_c0_g1_i1	lysosomal aspartic protease	1	peptidase activity	GO:0008233	F
TR13275_c1_g1_i1	sidekick isoform X5	1	integral component of membrane	GO:0016021	C
TR13305_c0_g1_i1	sorting and assembly machinery component 50 homolog A-like isoform X2	1	outer membrane	GO:0019867	C
TR13305_c1_g3_i1	AGAP003463-PA [Anopheles gambiae PEST]	1	integral component of membrane	GO:0016021	C
TR13317_c0_g1_i1	Zinc finger 227, partial	1	binding	GO:0005488	F
TR13324_c2_g1_i1	transposable element P transposase isoform X2	1
TR13325_c0_g1_i1	NF-kappa-B-repressing factor	1
TR13340_c1_g1_i3	guanine nucleotide-releasing factor 2 isoform X6	1	regulation of biological process	GO:0050789	P
TR13340_c1_g1_i4	guanine nucleotide-releasing factor 2 isoform X3	1	regulation of biological process	GO:0050789	P
TR13342_c1_g1_i1	WD repeat and FYVE domain-containing 3	1	metal ion binding	GO:0046872	F
TR13342_c1_g1_i2	WD repeat and FYVE domain-containing 3	1	metal ion binding	GO:0046872	F
TR13344_c0_g1_i1	tetraspanin-33-like	1	integral component of membrane	GO:0016021	C
TR13368_c0_g1_i1	transcriptional regulator ATRX	1
TR13368_c0_g2_i1	transcriptional regulator ATRX	1
TR13368_c1_g1_i1	transcriptional regulator ATRX	1
TR13368_c1_g1_i2	transcriptional regulator ATRX	1
TR13368_c1_g2_i1	transcriptional regulator ATRX	1
TR13368_c1_g4_i1	transcriptional regulator ATRX	1
TR13371_c2_g1_i1	msta, isoform B	1	metal ion binding	GO:0046872	F
TR13373_c0_g1_i1	nuclease HARBI1	1	metabolic process	GO:0008152	P
TR13373_c0_g1_i2	nuclease HARBI1	1	metabolic process	GO:0008152	P
TR13384_c1_g1_i1	hypothetical protein KGM_05158	1
TR13384_c1_g2_i1	hypothetical protein KGM_05158	1
TR13384_c2_g1_i1	echinoderm microtubule-associated -like 2 isoform X1	1
TR13396_c0_g1_i2	LDLR chaperone boca	1	ATP binding	GO:0005524	F
TR13403_c0_g1_i1	AGAP010211-PA [Anopheles gambiae PEST]	1	integral component of membrane	GO:0016021	C
TR13411_c0_g1_i1	PREDICTED: uncharacterized protein LOC105381078	1
TR13411_c0_g1_i2	PREDICTED: uncharacterized protein LOC105381078	1
TR13435_c2_g1_i1	transmembrane 7 superfamily member 3-like isoform X1	1	integral component of membrane	GO:0016021	C
TR13437_c0_g1_i6	transcription factor IIIA	1	binding	GO:0005488	F
TR13443_c0_g1_i1	Golgi pH regulator C	1	integral component of membrane	GO:0016021	C
TR13445_c0_g1_i1	E3 UFM1- ligase 1 homolog	1	endomembrane system	GO:0012505	C
TR13445_c0_g1_i2	E3 UFM1- ligase 1 homolog	1	endomembrane system	GO:0012505	C
TR13447_c0_g1_i1	regulator of nonsense transcripts 2	1	RNA binding	GO:0003723	F
TR13452_c0_g1_i1	bromo adjacent homology domain-containing 1 -like	1	chromatin binding	GO:0003682	F
TR13452_c0_g1_i2	bromo adjacent homology domain-containing 1 -like	1	chromatin binding	GO:0003682	F
TR13453_c0_g1_i1	microtubule binding	1
TR13453_c0_g2_i1	microtubule binding	1
TR13453_c1_g1_i1	centrosome-associated zinc finger CP190-like isoform X2 [Megachile rotundata]	1
TR13453_c1_g1_i2	centrosome-associated zinc finger CP190-like isoform X2 [Megachile rotundata]	1
TR13454_c0_g1_i1	androgen-induced gene 1 -like isoform X1 [Bombyx mori]	1	endomembrane system	GO:0012505	C
TR13454_c0_g2_i1	androgen-induced gene 1 -like isoform X1 [Bombyx mori]	1	endomembrane system	GO:0012505	C
TR13458_c0_g1_i1	GH11653 [Drosophila grimshawi]	1	integral component of membrane	GO:0016021	C
TR13458_c0_g1_i2	GH11653 [Drosophila grimshawi]	1	integral component of membrane	GO:0016021	C
TR13458_c0_g1_i3	GK18121 [Drosophila willistoni]	1	integral component of membrane	GO:0016021	C
TR13458_c0_g1_i4	GH11653 [Drosophila grimshawi]	1	integral component of membrane	GO:0016021	C
TR13458_c0_g1_i5	AAEL001905-PA [Aedes aegypti]	1	integral component of membrane	GO:0016021	C
TR13458_c0_g1_i6	GK18121 [Drosophila willistoni]	1	integral component of membrane	GO:0016021	C
TR13464_c0_g1_i1	transposon Ty3-G Gag-Pol poly isoform X2	1	binding	GO:0005488	F
TR13483_c0_g2_i1	helix-loop-helix 11	1	protein dimerization activity	GO:0046983	F
TR13494_c0_g2_i1	transport Sec24C-like [Nasonia vitripennis]	1	transport	GO:0006810	P
TR13497_c0_g1_i1	Broad-complex core- isoform 6	1	metal ion binding	GO:0046872	F
TR13515_c3_g1_i1	microfibrillar-associated 1	1	integral component of membrane	GO:0016021	C
TR13523_c0_g1_i3	serine protease inhibitor dipetalogastin precursor	1	negative regulation of biological process	GO:0048519	P
TR13523_c0_g1_i4	serine protease inhibitor dipetalogastin precursor	1	negative regulation of biological process	GO:0048519	P
TR13531_c0_g2_i1	receptor expression-enhancing 1 isoform X4	1	integral component of membrane	GO:0016021	C
TR13531_c0_g3_i1	receptor expression-enhancing 1 isoform X5	1	integral component of membrane	GO:0016021	C
TR13549_c0_g1_i1	beclin 1-associated autophagy-related key regulator isoform X2	1	positive regulation of autophagy	GO:0010508	P
TR13564_c0_g1_i1	transport Sec24A	1	transport	GO:0006810	P
TR13572_c1_g1_i1	guanine nucleotide-binding -like 1	1	GTP binding	GO:0005525	F
TR13580_c0_g3_i3	GJ21630 [Drosophila virilis]	1	metal ion binding	GO:0046872	F
TR13580_c0_g3_i5	GJ21630 [Drosophila virilis]	1	metal ion binding	GO:0046872	F
TR13589_c0_g1_i1	28S ribosomal S35, mitochondrial	1
TR13595_c0_g1_i1	AAEL008264-PA, partial [Aedes aegypti]	1	integral component of membrane	GO:0016021	C
TR13603_c0_g1_i1	PREDICTED: uncharacterized protein LOC101741884	1	signal transduction	GO:0007165	P
TR13624_c0_g1_i1	transmembrane 189 [Cerapachys biroi]	1	integral component of membrane	GO:0016021	C
TR13634_c0_g1_i1	rho GTPase-activating 28 isoform X1 [Cerapachys biroi]	1	signal transduction	GO:0007165	P
TR13634_c0_g1_i2	rho GTPase-activating 18 [Harpegnathos saltator]	1	signal transduction	GO:0007165	P
TR13636_c0_g1_i1	hypothetical protein KGM_21585	1
TR13649_c0_g1_i1	neutral Sphingomyelinase	1	integral component of membrane	GO:0016021	C
TR13649_c0_g1_i2	neutral Sphingomyelinase	1	integral component of membrane	GO:0016021	C
TR13673_c1_g1_i1	stromal interaction molecule homolog isoform X2	1	integral component of membrane	GO:0016021	C
TR13673_c1_g1_i2	stromal interaction molecule homolog isoform X2	1	integral component of membrane	GO:0016021	C
TR13681_c0_g1_i1	Docking 3	1	insulin receptor binding	GO:0005158	F
TR13689_c0_g2_i1	arylphorin [Bombyx mori]	1	extracellular region	GO:0005576	C
TR13689_c0_g3_i1	arylphorin-type storage	1	extracellular region	GO:0005576	C
TR13689_c1_g1_i1	arylphorin [Bombyx mori]	1	extracellular region	GO:0005576	C
TR13689_c1_g1_i2	arylphorin [Bombyx mori]	1	extracellular region	GO:0005576	C
TR13689_c1_g2_i1	arylphorin-type storage	1	extracellular region	GO:0005576	C
TR13708_c0_g1_i1	zinc finger autosomal -like isoform X1 [Plutella xylostella]	1	ion binding	GO:0043167	F
TR13732_c0_g1_i1	PREDICTED: uncharacterized protein LOC101740546	1	integral component of membrane	GO:0016021	C
TR13736_c0_g1_i1	proteasomal ATPase-associated factor 1-like	1	metabolic process	GO:0008152	P
TR13736_c0_g1_i2	proteasomal ATPase-associated factor 1-like	1	metabolic process	GO:0008152	P
TR13739_c0_g1_i1	Krueppel homolog 1-like	1	binding	GO:0005488	F
TR13753_c0_g2_i1	Arginine-glutamic acid dipeptide repeats	1	binding	GO:0005488	F
TR13764_c1_g1_i1	Plexin domain-containing 2	1	integral component of membrane	GO:0016021	C
TR13769_c1_g1_i1	prenylated rab acceptor	1	integral component of membrane	GO:0016021	C
TR13769_c1_g3_i1	prenylated Rab acceptor 1 isoform X1	1	integral component of membrane	GO:0016021	C
TR13769_c1_g3_i3	prenylated Rab acceptor 1 isoform X1	1	integral component of membrane	GO:0016021	C
TR13772_c0_g1_i1	transmembrane 42	1	integral component of membrane	GO:0016021	C
TR13783_c0_g1_i1	E3 ubiquitin- ligase MARCH6	1	integral component of membrane	GO:0016021	C
TR13807_c0_g1_i1	lysosomal-trafficking regulator isoform X3 [Cerapachys biroi]	1
TR13807_c1_g1_i1	lysosomal-trafficking regulator isoform X2	1
TR13807_c1_g1_i2	lysosomal-trafficking regulator	1
TR13817_c0_g1_i1	transposable element P transposase isoform X3	1
TR13839_c0_g1_i1	CDK5 and ABL1 enzyme substrate 2 isoform X2	1	regulation of cell cycle	GO:0051726	P
TR13839_c1_g1_i1	CDK5 and ABL1 enzyme substrate 2 isoform X2	1
TR13855_c0_g2_i1	moderately methionine rich storage	1	nutrient reservoir activity	GO:0045735	F
TR13858_c0_g1_i1	SON isoform X2	1	nucleic acid binding	GO:0003676	F
TR13862_c0_g1_i1	PREDICTED: uncharacterized protein LOC101745983 isoform X2	1	membrane	GO:0016020	C
TR13862_c0_g1_i2	PREDICTED: uncharacterized protein LOC101745983 isoform X2	1	membrane	GO:0016020	C
TR13862_c0_g1_i3	PREDICTED: uncharacterized protein LOC101745983 isoform X2	1	membrane	GO:0016020	C
TR13862_c0_g1_i4	PREDICTED: uncharacterized protein LOC101745983 isoform X2	1	membrane	GO:0016020	C
TR13862_c0_g1_i5	PREDICTED: uncharacterized protein LOC101745983 isoform X2	1	membrane	GO:0016020	C
TR13862_c0_g1_i6	PREDICTED: uncharacterized protein LOC101745983 isoform X2	1	membrane	GO:0016020	C
TR13862_c0_g1_i7	PREDICTED: uncharacterized protein LOC101745983 isoform X2	1	membrane	GO:0016020	C
TR13871_c1_g2_i1	zinc finger 236 [Bactrocera cucurbitae]	1	binding	GO:0005488	F
TR13871_c1_g3_i1	zinc finger 596-like isoform X1	1	binding	GO:0005488	F
TR13871_c2_g2_i1	zinc finger 260-like isoform X1	1	binding	GO:0005488	F
TR13876_c0_g2_i1	derlin-2	1	integral component of membrane	GO:0016021	C
TR13876_c0_g2_i3	derlin-2	1	integral component of membrane	GO:0016021	C
TR13877_c1_g1_i2	tetraspanin-13 isoform X2	1	integral component of membrane	GO:0016021	C
TR13878_c1_g1_i1	elongation of very long chain fatty acids AAEL008004-like	1	lipid metabolic process	GO:0006629	P
TR13887_c0_g1_i1	GA30269, isoform B [Drosophila pseudoobscura pseudoobscura]	1	integral component of membrane	GO:0016021	C
TR13887_c0_g1_i2	GI21304 [Drosophila mojavensis]	1	integral component of membrane	GO:0016021	C
TR13890_c0_g1_i1	bitesize [Culex quinquefasciatus]	1	membrane	GO:0016020	C
TR13891_c0_g1_i1	zinc finger CCHC domain-containing 8 homolog	1	binding	GO:0005488	F
TR13893_c0_g1_i1	Hsp90 co-chaperone Cdc37	1	protein kinase binding	GO:0019901	F
TR13898_c1_g1_i1	regulator of nonsense transcripts 2	1	RNA binding	GO:0003723	F
TR13915_c0_g1_i1	neuronal membrane glyco M6-a isoform X2	1	integral component of membrane	GO:0016021	C
TR13929_c2_g1_i1	AAEL013999-PA [Aedes aegypti]	1	membrane	GO:0016020	C
TR13929_c2_g1_i2	AAEL013999-PA [Aedes aegypti]	1	membrane	GO:0016020	C
TR13932_c1_g1_i1	elongation of very long chain fatty acids 1-like [Pogonomyrmex barbatus]	1	lipid metabolic process	GO:0006629	P
TR13964_c0_g1_i1	AAEL002856-PA [Aedes aegypti]	1	integral component of membrane	GO:0016021	C
TR13964_c0_g1_i2	AAEL002856-PA [Aedes aegypti]	1	integral component of membrane	GO:0016021	C
TR13965_c0_g1_i1	homeodomain transcription factor	1	membrane	GO:0016020	C
TR13973_c0_g1_i1	rRNA-processing UTP23 homolog	1	small-subunit processome	GO:0032040	C
TR13973_c0_g1_i2	rRNA-processing UTP23 homolog	1	small-subunit processome	GO:0032040	C
TR13973_c0_g1_i3	rRNA-processing UTP23 homolog	1	small-subunit processome	GO:0032040	C
TR13978_c0_g1_i1	YEATS domain-containing 2	1
TR13994_c0_g1_i2	polyubiquitin-B isoform X2	1	cytoplasm	GO:0005737	C
TR13994_c0_g1_i5	GL16204 [Drosophila persimilis]	1	cytoplasm	GO:0005737	C
TR13994_c0_g1_i6	GE18016 [Drosophila yakuba]	1	cytoplasm	GO:0005737	C
TR13994_c0_g1_i7	polyubiquitin isoform X1	1	cytoplasm	GO:0005737	C
TR14001_c0_g1_i1	VWFA and cache domain-containing 1	1	integral component of membrane	GO:0016021	C
TR14018_c0_g1_i1	AAEL003119-PA [Aedes aegypti]	1
TR14020_c0_g1_i1	inhibitor of apoptosis	1	zinc ion binding	GO:0008270	F
TR14025_c0_g1_i1	elongator complex 4	1	Elongator holoenzyme complex	GO:0033588	C
TR14031_c0_g1_i1	condensin-2 complex subunit D3-like	1	mitotic chromosome condensation	GO:0007076	P
TR14031_c0_g1_i2	condensin-2 complex subunit D3-like	1	mitotic chromosome condensation	GO:0007076	P
TR14034_c0_g2_i1	histone-lysine N-methyltransferase SMYD3	1	metal ion binding	GO:0046872	F
TR14034_c0_g2_i2	histone-lysine N-methyltransferase SMYD3	1	metal ion binding	GO:0046872	F
TR14035_c1_g2_i1	U4 tri-snRNP-associated 1	1	mRNA splicing, via spliceosome	GO:0000398	P
TR14039_c0_g1_i1	sperm-associated antigen 7 homolog	1	nucleic acid binding	GO:0003676	F
TR14047_c0_g1_i1	unknown unsecreted protein	1	integral component of membrane	GO:0016021	C
TR14058_c0_g1_i1	vacuolar sorting-associated 13A isoform X3 [Acyrthosiphon pisum]	1	binding	GO:0005488	F
TR14059_c0_g1_i1	NEDD8 ultimate buster 1	1
TR14059_c0_g1_i2	NEDD8 ultimate buster 1	1
TR14059_c0_g1_i3	NEDD8 ultimate buster 1	1
TR14059_c0_g1_i4	NEDD8 ultimate buster 1	1
TR14060_c1_g1_i1	death-inducer obliterator 1	1	metal ion binding	GO:0046872	F
TR14061_c0_g1_i1	zinc finger weckle-like [Ceratitis capitata]	1	metal ion binding	GO:0046872	F
TR14072_c0_g1_i1	GG21018 [Drosophila erecta]	1	integral component of membrane	GO:0016021	C
TR14072_c0_g2_i1	PREDICTED: uncharacterized protein LOC101741820	1	membrane	GO:0016020	C
TR14075_c0_g1_i1	lobe isoform X1 [Nasonia vitripennis]	1	regulation of cellular process	GO:0050794	P
TR14075_c0_g1_i2	lobe isoform X1 [Nasonia vitripennis]	1	regulation of cellular process	GO:0050794	P
TR14082_c0_g1_i1	microtubule-associated RP EB family member 1 isoform X4	1	microtubule binding	GO:0008017	F
TR14082_c0_g1_i2	microtubule-associated RP EB family member 1 isoform X4	1	microtubule binding	GO:0008017	F
TR14082_c0_g1_i3	microtubule-associated RP EB family member 1 isoform X4	1	microtubule binding	GO:0008017	F
TR14082_c0_g1_i4	microtubule-associated RP EB family member 1 isoform X4	1	microtubule binding	GO:0008017	F
TR14082_c0_g1_i5	microtubule-associated RP EB family member 1 isoform X4	1	microtubule binding	GO:0008017	F
TR14082_c0_g1_i6	microtubule-associated RP EB family member 1 isoform X4	1	microtubule binding	GO:0008017	F
TR14088_c0_g1_i1	Zinc finger 346, partial	1	metal ion binding	GO:0046872	F
TR14090_c0_g1_i1	39S ribosomal L37, mitochondrial	1	ribosome	GO:0005840	C
TR14090_c0_g1_i3	39S ribosomal L37, mitochondrial	1	ribosome	GO:0005840	C
TR14091_c1_g1_i1	mucin-17-like isoform X1 [Orussus abietinus]	1	DNA binding	GO:0003677	F
TR14094_c0_g1_i1	sarcoplasmic calcium-binding 1	1	calcium ion binding	GO:0005509	F
TR14094_c0_g2_i2	sarcoplasmic calcium-binding 1-like isoform X1 [Plutella xylostella]	1	calcium ion binding	GO:0005509	F
TR14113_c0_g1_i1	AGAP008432-PA [Anopheles gambiae PEST]	1	membrane	GO:0016020	C
TR14113_c0_g1_i2	AAEL005032-PA, partial [Aedes aegypti]	1	membrane	GO:0016020	C
TR14113_c0_g1_i3	GD10376 [Drosophila simulans]	1	membrane	GO:0016020	C
TR14113_c0_g1_i4	AAEL005032-PA, partial [Aedes aegypti]	1	membrane	GO:0016020	C
TR14122_c0_g1_i2	AAEL014751-PA [Aedes aegypti]	1
TR14137_c0_g1_i1	zinc finger on ecdysone puffs isoform X1	1	metal ion binding	GO:0046872	F
TR14137_c0_g1_i2	zinc finger on ecdysone puffs isoform X2	1	metal ion binding	GO:0046872	F
TR14140_c0_g1_i1	GG12904 [Drosophila erecta]	1	integral component of membrane	GO:0016021	C
TR14144_c0_g1_i1	zinc finger 91-like	1	binding	GO:0005488	F
TR14167_c0_g2_i1	flocculation FLO11-like	1	protein dimerization activity	GO:0046983	F
TR14174_c0_g1_i1	defensin [Ctenocephalides felis]	1
TR14174_c0_g1_i2	defensin 1, partial	1
TR14174_c0_g1_i3	defensin [Ctenocephalides felis]	1
TR14186_c0_g1_i1	glutamate-rich WD repeat-containing 1	1	nucleus	GO:0005634	C
TR14186_c0_g2_i1	glutamate-rich WD repeat-containing 1	1	nucleus	GO:0005634	C
TR14186_c0_g3_i1	glutamate-rich WD repeat-containing 1	1	nucleus	GO:0005634	C
TR14191_c0_g2_i1	WASH complex subunit strumpellin	1	WASH complex	GO:0071203	C
TR14192_c0_g1_i1	hypothetical protein KGM_06566	1	integral component of membrane	GO:0016021	C
TR14206_c0_g1_i1	cuticle 6-like	1	structural constituent of chitin-based cuticle	GO:0005214	F
TR14206_c0_g1_i2	cuticle 6-like	1	structural constituent of chitin-based cuticle	GO:0005214	F
TR14221_c2_g1_i1	tigger transposable element-derived 6-like	1	DNA binding	GO:0003677	F
TR14223_c0_g1_i1	tubulin--tyrosine ligase 12	1	cellular protein modification process	GO:0006464	P
TR14227_c0_g1_i1	GM15485 [Drosophila sechellia]	1
TR14227_c0_g1_i2	GM15485 [Drosophila sechellia]	1
TR14269_c1_g1_i1	zinc finger 277	1	metal ion binding	GO:0046872	F
TR14274_c0_g1_i1	transmembrane 185A isoform X1	1	integral component of membrane	GO:0016021	C
TR14274_c0_g2_i1	transmembrane 185A isoform X1 [Harpegnathos saltator]	1	integral component of membrane	GO:0016021	C
TR14275_c0_g1_i1	PREDICTED: uncharacterized protein LOC105386067 [Plutella xylostella]	1	membrane	GO:0016020	C
TR14296_c0_g1_i1	GA26117 [Drosophila pseudoobscura pseudoobscura]	1	metal ion binding	GO:0046872	F
TR14312_c0_g1_i1	reverse transcriptase	1	DNA metabolic process	GO:0006259	P
TR14314_c0_g1_i1	cell division cycle and apoptosis regulator 1-like isoform X1	1	regulation of transcription, DNA-templated	GO:0006355	P
TR14314_c1_g2_i1	cell division cycle and apoptosis regulator 1-like	1	regulation of transcription, DNA-templated	GO:0006355	P
TR14315_c1_g1_i1	galectin-9-like isoform X1	1	carbohydrate binding	GO:0030246	F
TR14315_c1_g1_i2	galectin-9-like isoform X1	1	carbohydrate binding	GO:0030246	F
TR14336_c0_g1_i1	afadin [Culex quinquefasciatus]	1	signal transduction	GO:0007165	P
TR14336_c0_g1_i2	afadin isoform X2	1	signal transduction	GO:0007165	P
TR14339_c5_g1_i1	ATPase family AAA domain-containing 2-like isoform X5 [Bombyx mori]	1	ATP binding	GO:0005524	F
TR14352_c0_g1_i1	GG19787 [Drosophila erecta]	1	sensory perception of pain	GO:0019233	P
TR14360_c0_g1_i1	interleukin 1 receptor accessory -like 2	1	signal transduction	GO:0007165	P
TR14366_c0_g1_i1	otopetrin [Culex quinquefasciatus]	1	integral component of membrane	GO:0016021	C
TR14366_c0_g1_i2	otopetrin [Culex quinquefasciatus]	1	integral component of membrane	GO:0016021	C
TR14371_c0_g1_i1	FAM107B [Bombyx mori]	1	membrane	GO:0016020	C
TR14372_c0_g1_i2	CD9 antigen	1	integral component of membrane	GO:0016021	C
TR14376_c1_g2_i1	trypsin alpha-3-like	1	serine-type peptidase activity	GO:0008236	F
TR14376_c1_g2_i2	trypsin, alkaline A-like	1	serine-type peptidase activity	GO:0008236	F
TR14382_c0_g1_i1	suppressor SRP40-like	1	integral component of membrane	GO:0016021	C
TR14382_c0_g1_i2	suppressor SRP40-like	1	integral component of membrane	GO:0016021	C
TR14393_c0_g1_i1	transcriptional activator Myb isoform X3 [Plutella xylostella]	1	DNA binding	GO:0003677	F
TR14393_c0_g2_i1	transcriptional activator Myb isoform X3 [Plutella xylostella]	1
TR14396_c0_g1_i1	sorting nexin-17	1	phosphatidylinositol binding	GO:0035091	F
TR14402_c0_g1_i1	zinc finger BED domain-containing 1-like	1	binding	GO:0005488	F
TR14407_c0_g1_i1	lipophorin receptor	1	membrane	GO:0016020	C
TR14413_c1_g1_i1	pita [Culex quinquefasciatus]	1	binding	GO:0005488	F
TR14420_c1_g1_i1	peptidyl-prolyl cis-trans isomerase FKBP4 isoform X1 [Orussus abietinus]	1	protein folding	GO:0006457	P
TR14424_c0_g1_i1	lysosomal-trafficking regulator isoform X1 [Acromyrmex echinatior]	1
TR14453_c0_g1_i1	vesicle transport SEC20	1	integral component of membrane	GO:0016021	C
TR14473_c0_g1_i1	AAEL005281-PA [Aedes aegypti]	1	membrane	GO:0016020	C
TR14477_c0_g1_i1	PREDICTED: uncharacterized protein LOC105392530	1	integral component of membrane	GO:0016021	C
TR14498_c0_g1_i1	neurofilament medium polypeptide-like	1
TR14510_c0_g1_i8	heat shock transcription factor	1	DNA binding	GO:0003677	F
TR14511_c1_g1_i1	zinc finger BED domain-containing 4-like	1	binding	GO:0005488	F
TR14511_c1_g2_i1	zinc finger BED domain-containing 1-like	1	nucleic acid binding	GO:0003676	F
TR14511_c2_g1_i1	GD23922 [Drosophila simulans]	1	nucleic acid binding	GO:0003676	F
TR14517_c0_g1_i1	cysteine-rich 2-binding -like	1	metal ion binding	GO:0046872	F
TR14537_c1_g1_i1	transmembrane 114 [Harpegnathos saltator]	1	integral component of membrane	GO:0016021	C
TR14537_c2_g1_i1	AAEL001184-PA [Aedes aegypti]	1	integral component of membrane	GO:0016021	C
TR14542_c0_g1_i1	probable basic-leucine zipper transcription factor I isoform X1 [Plutella xylostella]	1	calcium ion binding	GO:0005509	F
TR14546_c1_g1_i1	SURP and G-patch domain-containing 1	1	nucleic acid binding	GO:0003676	F
TR14546_c1_g1_i2	formin 5 isoform X2	1	nucleic acid binding	GO:0003676	F
TR14559_c0_g1_i1	AGAP011281-PA [Anopheles gambiae PEST]	1
TR14564_c1_g1_i1	proteasome activator complex subunit 3 isoform X1	1	proteasome activator complex	GO:0008537	C
TR14581_c0_g1_i2	hypothetical protein KGM_03227	1	RNA binding	GO:0003723	F
TR14591_c14_g1_i1	HIG1 domain family member 1A, mitochondrial-like [Plutella xylostella]	1	integral component of membrane	GO:0016021	C
TR14591_c14_g1_i4	HIG1 domain family member 1A, mitochondrial-like [Plutella xylostella]	1	integral component of membrane	GO:0016021	C
TR14606_c1_g1_i1	CD63 antigen	1	membrane	GO:0016020	C
TR14610_c0_g1_i1	PQ-loop repeat-containing 1 isoform X1	1	integral component of membrane	GO:0016021	C
TR14610_c0_g2_i1	PQ-loop repeat-containing 1 isoform X1	1	integral component of membrane	GO:0016021	C
TR14610_c0_g3_i1	PQ-loop repeat-containing 1 isoform X1	1	integral component of membrane	GO:0016021	C
TR14612_c0_g1_i1	GE18627 [Drosophila yakuba]	1
TR14615_c0_g1_i2	GA30120 [Drosophila pseudoobscura pseudoobscura]	1	binding	GO:0005488	F
TR14626_c2_g1_i1	hemocytin	1	binding	GO:0005488	F
TR14627_c0_g1_i1	selenium-binding 1	1	selenium binding	GO:0008430	F
TR14636_c1_g1_i2	myosin heavy chain, skeletal muscle isoform X1 [Ceratitis capitata]	1	signal transduction	GO:0007165	P
TR14641_c1_g1_i1	LMBR1 domain-containing 2 homolog	1	integral component of membrane	GO:0016021	C
TR14641_c1_g1_i2	LMBR1 domain-containing 2 homolog	1	integral component of membrane	GO:0016021	C
TR14647_c0_g1_i1	GD18404 [Drosophila simulans]	1	binding	GO:0005488	F
TR14650_c5_g1_i1	zinc finger 347	1	binding	GO:0005488	F
TR14657_c0_g1_i1	vacuolar fusion MON1 homolog A	1	transport	GO:0006810	P
TR14657_c0_g1_i2	vacuolar fusion MON1 homolog A	1	transport	GO:0006810	P
TR14672_c0_g1_i1	hypothetical protein KGM_19151	1
TR14677_c0_g1_i1	23 kDa integral membrane -like	1	integral component of membrane	GO:0016021	C
TR14677_c0_g2_i1	tetraspanin-1 isoform X1 [Acromyrmex echinatior]	1	integral component of membrane	GO:0016021	C
TR14677_c0_g2_i2	tetraspanin-1 isoform X1 [Acromyrmex echinatior]	1	integral component of membrane	GO:0016021	C
TR14682_c0_g1_i1	AGAP003808-PA [Anopheles gambiae PEST]	1	integral component of membrane	GO:0016021	C
TR14682_c0_g1_i2	AGAP003808-PA [Anopheles gambiae PEST]	1	integral component of membrane	GO:0016021	C
TR14690_c0_g2_i1	cysteine ase inhibitor precursor	1	hydrolase activity	GO:0016787	F
TR14690_c0_g2_i3	cysteine ase inhibitor precursor	1	hydrolase activity	GO:0016787	F
TR14690_c0_g2_i4	cysteine ase inhibitor precursor	1	hydrolase activity	GO:0016787	F
TR14690_c0_g2_i5	cysteine ase inhibitor precursor	1	hydrolase activity	GO:0016787	F
TR14691_c2_g3_i1	proteasome activator complex subunit 4B-like	1
TR14691_c2_g3_i2	proteasome activator complex subunit 4B-like	1
TR14691_c2_g5_i3	proteasome activator complex subunit 4B-like	1	proteasome complex	GO:0000502	C
TR14691_c2_g5_i4	proteasome activator complex subunit 4B-like	1	proteasome complex	GO:0000502	C
TR14698_c2_g3_i1	uncharacterized peptidase C1 [Wasmannia auropunctata]	1	hydrolase activity	GO:0016787	F
TR14704_c0_g1_i1	very-long-chain (3R)-3-hydroxyacyl- dehydratase 2 [Pogonomyrmex barbatus]	1	integral component of membrane	GO:0016021	C
TR14704_c0_g1_i2	very-long-chain (3R)-3-hydroxyacyl- dehydratase 2 [Pogonomyrmex barbatus]	1	integral component of membrane	GO:0016021	C
TR14717_c0_g1_i1	glycosylphosphatidylinositol anchor attachment 1	1	integral component of membrane	GO:0016021	C
TR14717_c1_g1_i1	glycosylphosphatidylinositol anchor attachment 1	1	GPI-anchor transamidase complex	GO:0042765	C
TR14718_c0_g1_i2	cleft lip and palate transmembrane 1 homolog	1	integral component of membrane	GO:0016021	C
TR14728_c0_g1_i3	tether containing UBX domain for GLUT4 [Megachile rotundata]	1	nucleic acid metabolic process	GO:0090304	P
TR14728_c0_g1_i6	tether containing UBX domain for GLUT4 [Megachile rotundata]	1	nucleic acid metabolic process	GO:0090304	P
TR14733_c1_g2_i1	zinc finger CCCH domain-containing 10-like	1	metal ion binding	GO:0046872	F
TR14734_c0_g1_i1	tetraspanin 42Ee	1	integral component of membrane	GO:0016021	C
TR14734_c0_g1_i2	tetraspanin 42Ee	1	integral component of membrane	GO:0016021	C
TR14734_c0_g1_i3	tetraspanin 42Ee	1	integral component of membrane	GO:0016021	C
TR14736_c0_g1_i2	serine threonine- phosphatase 2A regulatory subunit B subunit delta-like isoform X2	1
TR14742_c0_g1_i1	neutral ceramidase [Monomorium pharaonis]	1	membrane	GO:0016020	C
TR14744_c0_g1_i1	testis-expressed sequence 2	1	membrane	GO:0016020	C
TR14744_c0_g1_i2	testis-expressed sequence 2	1	membrane	GO:0016020	C
TR14744_c0_g1_i3	testis-expressed sequence 2	1	integral component of membrane	GO:0016021	C
TR14744_c0_g1_i4	testis-expressed sequence 2	1	membrane	GO:0016020	C
TR14752_c0_g1_i1	transmembrane C9orf91 homolog isoform X2	1	integral component of membrane	GO:0016021	C
TR14759_c0_g1_i1	PREDICTED: uncharacterized protein LOC105386612	1	nucleic acid binding	GO:0003676	F
TR14777_c0_g1_i1	RNA-binding Nova-1 isoform X4 [Bactrocera cucurbitae]	1	RNA binding	GO:0003723	F
TR14777_c0_g1_i2	RNA-binding Nova-1 isoform X4 [Bactrocera cucurbitae]	1	RNA binding	GO:0003723	F
TR14777_c0_g1_i3	RNA-binding Nova-1 isoform X4 [Bactrocera cucurbitae]	1	RNA binding	GO:0003723	F
TR14784_c0_g1_i1	transmembrane 104 homolog	1	integral component of membrane	GO:0016021	C
TR14788_c0_g1_i1	cuticular RR-1 motif 46	1	structural constituent of cuticle	GO:0042302	F
TR14791_c6_g1_i1	calpain-A isoform X1	1	calcium ion binding	GO:0005509	F
TR14797_c9_g1_i1	GI10409 [Drosophila mojavensis]	1
TR14797_c9_g1_i2	GI10409 [Drosophila mojavensis]	1
TR14805_c0_g1_i2	SID1 transmembrane family member 1-like	1	membrane	GO:0016020	C
TR14817_c0_g1_i2	tubulointerstitial nephritis antigen-like [Monomorium pharaonis]	1	hydrolase activity	GO:0016787	F
TR14818_c0_g3_i1	hypothetical protein KGM_08018	1	integral component of membrane	GO:0016021	C
TR14818_c0_g3_i8	hypothetical protein KGM_08018	1	integral component of membrane	GO:0016021	C
TR14825_c0_g1_i1	adhesion-like transmembrane	1
TR14842_c0_g1_i1	transposable element P transposase isoform X3	1
TR14843_c0_g1_i1	26S proteasome non-ATPase regulatory subunit 6	1	proteasome complex	GO:0000502	C
TR14854_c0_g1_i1	PREDICTED: uncharacterized protein LOC105382808	1
TR14854_c0_g1_i2	PREDICTED: uncharacterized protein LOC105382808	1
TR14854_c0_g1_i3	PREDICTED: uncharacterized protein LOC105382808	1
TR14854_c0_g1_i4	PREDICTED: uncharacterized protein LOC105382808	1
TR14856_c0_g1_i1	DEK-like isoform X2	1	DNA binding	GO:0003677	F
TR14856_c0_g1_i2	DEK-like isoform X2	1	DNA binding	GO:0003677	F
TR14859_c0_g2_i1	zinc finger 617	1	binding	GO:0005488	F
TR14859_c0_g2_i2	GI10315 [Drosophila mojavensis]	1	binding	GO:0005488	F
TR14859_c0_g2_i4	zinc finger 617	1	binding	GO:0005488	F
TR14867_c2_g1_i1	tudor and KH domain-containing -like	1	RNA binding	GO:0003723	F
TR14867_c2_g1_i2	tudor and KH domain-containing	1	nucleic acid binding	GO:0003676	F
TR14867_c9_g2_i1	spastin isoform X1	1	ATP binding	GO:0005524	F
TR14875_c0_g2_i1	cueball	1	membrane	GO:0016020	C
TR14876_c1_g1_i2	lifeguard 1-like isoform X2	1	integral component of membrane	GO:0016021	C
TR14876_c1_g1_i3	lifeguard 1-like isoform X2	1	integral component of membrane	GO:0016021	C
TR14876_c1_g1_i9	lifeguard 1-like isoform X2	1	integral component of membrane	GO:0016021	C
TR14882_c5_g2_i1	RNA-directed DNA polymerase from mobile element jockey-like	1	DNA metabolic process	GO:0006259	P
TR14889_c0_g1_i1	activating transcription factor of chaperone isoform X2	1	DNA binding	GO:0003677	F
TR14889_c0_g1_i2	activating transcription factor of chaperone isoform X1	1	DNA binding	GO:0003677	F
TR14889_c2_g2_i1	ryanodine receptor	1	integral component of membrane	GO:0016021	C
TR14890_c2_g1_i1	pecanex 1	1	integral component of membrane	GO:0016021	C
TR14891_c3_g2_i11	RNA-directed DNA polymerase from mobile element jockey-like	1	gene silencing by RNA	GO:0031047	P
TR14891_c5_g1_i1	transcription factor EB-like	1
TR14894_c0_g1_i1	ELKS Rab6-interacting CAST family member 1-like	1	presynaptic active zone	GO:0048786	C
TR14894_c0_g1_i3	trichohyalin isoform X3	1	presynaptic active zone	GO:0048786	C
TR14897_c0_g1_i1	uncharacterized Golgi apparatus membrane CG5021 isoform X2	1	integral component of membrane	GO:0016021	C
TR14897_c0_g1_i2	uncharacterized Golgi apparatus membrane CG5021 isoform X2	1	integral component of membrane	GO:0016021	C
TR14897_c0_g1_i3	uncharacterized Golgi apparatus membrane CG5021 isoform X2	1	integral component of membrane	GO:0016021	C
TR14907_c0_g1_i1	motile sperm domain-containing 2-like	1	integral component of membrane	GO:0016021	C
TR14920_c0_g1_i1	5 -nucleotidase domain-containing 3 isoform X1	1	metal ion binding	GO:0046872	F
TR14924_c7_g2_i1	acyl- -binding homolog	1	fatty-acyl-CoA binding	GO:0000062	F
TR14924_c7_g3_i1	acyl- -binding	1	fatty-acyl-CoA binding	GO:0000062	F
TR14924_c7_g3_i2	acyl- -binding	1	fatty-acyl-CoA binding	GO:0000062	F
TR14924_c7_g3_i3	acyl- -binding	1	fatty-acyl-CoA binding	GO:0000062	F
TR14924_c7_g6_i1	acyl- -binding	1	fatty-acyl-CoA binding	GO:0000062	F
TR14927_c0_g1_i1	caspase-3	1	peptidase activity	GO:0008233	F
TR14927_c0_g1_i2	caspase-3	1	peptidase activity	GO:0008233	F
TR14927_c0_g1_i3	caspase-3	1	peptidase activity	GO:0008233	F
TR14944_c0_g1_i1	takeout-like	1	extracellular space	GO:0005615	C
TR14944_c0_g1_i3	takeout-like	1	extracellular space	GO:0005615	C
TR14944_c0_g1_i4	takeout-like	1	extracellular space	GO:0005615	C
TR14958_c2_g1_i1	ferric-chelate reductase 1 homolog	1	integral component of membrane	GO:0016021	C
TR14958_c2_g1_i3	ferric-chelate reductase 1 homolog	1	integral component of membrane	GO:0016021	C
TR14968_c0_g1_i1	centrosomin isoform X2	1	microtubule organizing center	GO:0005815	C
TR14968_c0_g1_i2	centrosomin isoform X2	1	microtubule organizing center	GO:0005815	C
TR14976_c5_g1_i1	transmembrane and coiled-coil domains 2 isoform X2	1	integral component of membrane	GO:0016021	C
TR14976_c5_g2_i1	transmembrane and coiled-coil domains 2 isoform X2	1	integral component of membrane	GO:0016021	C
TR14976_c9_g1_i1	Testis-expressed sequence 2	1	integral component of membrane	GO:0016021	C
TR14977_c6_g1_i1	clarin-3-like isoform X1 [Apis mellifera]	1	integral component of membrane	GO:0016021	C
TR14988_c11_g2_i1	transmembrane 120 homolog isoform X1 [Megachile rotundata]	1	integral component of membrane	GO:0016021	C
TR14989_c3_g2_i1	zinc carboxypeptidase-like	1	hydrolase activity	GO:0016787	F
TR14989_c3_g2_i2	zinc carboxypeptidase-like	1	hydrolase activity	GO:0016787	F
TR14998_c3_g1_i1	ER membrane complex subunit 3	1	integral component of membrane	GO:0016021	C
TR14998_c5_g3_i1	transmembrane channel 7	1	integral component of membrane	GO:0016021	C
TR15001_c3_g2_i1	pancreatic triacylglycerol lipase-like	1	hydrolase activity	GO:0016787	F
TR15003_c1_g2_i1	pigeon	1	integral component of membrane	GO:0016021	C
TR15003_c1_g3_i1	pigeon	1	integral component of membrane	GO:0016021	C
TR15003_c1_g3_i2	pigeon	1	integral component of membrane	GO:0016021	C
TR15004_c0_g1_i1	growth hormone-inducible transmembrane	1	integral component of membrane	GO:0016021	C
TR15004_c0_g1_i2	growth hormone-inducible transmembrane	1	integral component of membrane	GO:0016021	C
TR15018_c3_g1_i1	mRNA export factor	1	integral component of membrane	GO:0016021	C
TR15019_c0_g1_i1	spectrin beta chain, non-erythrocytic 1 isoform X5 [Athalia rosae]	1	phospholipid binding	GO:0005543	F
TR15020_c2_g3_i1	CKLF-like MARVEL transmembrane domain-containing 8 [Tribolium castaneum]	1	integral component of membrane	GO:0016021	C
TR15022_c1_g1_i1	general transcriptional corepressor trfA-like isoform X4 [Plutella xylostella]	1	nucleus	GO:0005634	C
TR15026_c1_g1_i3	methyltransferase 25 isoform X1 [Acyrthosiphon pisum]	1	transferase activity	GO:0016740	F
TR15026_c1_g1_i4	methyltransferase 25 isoform X1 [Acyrthosiphon pisum]	1	transferase activity	GO:0016740	F
TR15031_c2_g1_i1	phosphatidylcholine:ceramide cholinephosphotransferase 2-like isoform X1	1	integral component of membrane	GO:0016021	C
TR15033_c1_g2_i1	zinc finger 260-like isoform X1 [Wasmannia auropunctata]	1	metal ion binding	GO:0046872	F
TR15038_c0_g1_i1	lipopolysaccharide-induced tumor necrosis factor-alpha factor homolog	1	membrane	GO:0016020	C
TR15038_c1_g2_i1	lipopolysaccharide-induced tumor necrosis factor-alpha factor homolog	1	integral component of membrane	GO:0016021	C
TR15041_c0_g1_i2	CD63 antigen-like	1	integral component of membrane	GO:0016021	C
TR15041_c0_g1_i4	CD63 antigen-like	1	integral component of membrane	GO:0016021	C
TR15047_c0_g1_i1	hypothetical protein KGM_17477	1	integral component of membrane	GO:0016021	C
TR15047_c0_g1_i3	hypothetical protein KGM_17477	1	integral component of membrane	GO:0016021	C
TR15049_c1_g1_i1	espinas isoform X1 [Bombyx mori]	1	zinc ion binding	GO:0008270	F
TR15054_c1_g1_i1	angiotensin-converting enzyme-like	1	peptidase activity	GO:0008233	F
TR15054_c1_g1_i2	angiotensin-converting enzyme-like	1	peptidase activity, acting on L-amino acid peptides	GO:0070011	F
TR15058_c0_g2_i1	Chromobox 3	1
TR15058_c0_g2_i2	Chromobox 3	1
TR15058_c0_g2_i3	Chromobox 3	1
TR15065_c7_g1_i1	cystinosin homolog isoform X3	1	integral component of membrane	GO:0016021	C
TR15065_c7_g1_i2	cystinosin homolog isoform X3	1	integral component of membrane	GO:0016021	C
TR15065_c7_g1_i3	cystinosin homolog isoform X2	1	integral component of membrane	GO:0016021	C
TR15065_c7_g1_i4	cystinosin homolog isoform X2	1	integral component of membrane	GO:0016021	C
TR15065_c10_g3_i1	TSSC1	1	transferase activity	GO:0016740	F
TR15075_c1_g1_i1	sprint isoform X2	1	signal transduction	GO:0007165	P
TR15075_c1_g1_i2	sprint isoform X2	1	signal transduction	GO:0007165	P
TR15075_c1_g1_i3	sprint isoform X2	1	signal transduction	GO:0007165	P
TR15075_c1_g1_i4	sprint isoform X2	1	signal transduction	GO:0007165	P
TR15078_c6_g6_i1	GPR107 isoform X1	1	integral component of membrane	GO:0016021	C
TR15078_c7_g2_i1	XK-related 6-like	1	integral component of membrane	GO:0016021	C
TR15080_c0_g1_i1	SEC13 homolog	1	integral component of membrane	GO:0016021	C
TR15082_c0_g1_i1	oxysterol-binding -related 1 [Ceratitis capitata]	1	lipid transport	GO:0006869	P
TR15082_c8_g1_i1	max-binding MNT-like [Bombyx mori]	1	protein dimerization activity	GO:0046983	F
TR15085_c0_g1_i1	monocarboxylate transporter 12	1	membrane	GO:0016020	C
TR15085_c0_g1_i2	monocarboxylate transporter 12	1	membrane	GO:0016020	C
TR15087_c0_g1_i1	renin receptor	1	membrane	GO:0016020	C
TR15087_c0_g1_i2	renin receptor	1	membrane	GO:0016020	C
TR15088_c6_g1_i1	Brain I3	1	integral component of membrane	GO:0016021	C
TR15089_c0_g3_i2	AAEL010014-PA [Aedes aegypti]	1	membrane	GO:0016020	C
TR15089_c0_g3_i5	PREDICTED: uncharacterized protein LOC101739891 isoform X1	1	membrane	GO:0016020	C
TR15089_c0_g3_i7	AAEL010014-PA [Aedes aegypti]	1	membrane	GO:0016020	C
TR15090_c7_g2_i1	class E vacuolar -sorting machinery hse1-like isoform X1	1	integral component of membrane	GO:0016021	C
TR15091_c7_g2_i1	antimicrobial 6Tox precursor [Bombyx mori]	1
TR15091_c7_g2_i8	antimicrobial 6Tox precursor [Bombyx mori]	1
TR15091_c7_g4_i1	Heli-7-tox protein	1
TR15091_c7_g2_i11	antimicrobial 6Tox precursor [Bombyx mori]	1
TR15091_c7_g2_i12	antimicrobial 6Tox precursor [Bombyx mori]	1
TR15105_c0_g1_i2	ethanolaminephosphotransferase 1-like	1	transferase activity	GO:0016740	F
TR15110_c0_g1_i1	transmembrane 179	1	integral component of membrane	GO:0016021	C
TR15110_c0_g1_i2	transmembrane 179	1	integral component of membrane	GO:0016021	C
TR15114_c0_g1_i1	serine arginine repetitive matrix 2 isoform X3 [Cerapachys biroi]	1	nucleic acid binding	GO:0003676	F
TR15114_c0_g1_i2	serine arginine repetitive matrix 2 isoform X3 [Cerapachys biroi]	1	nucleic acid binding	GO:0003676	F
TR15116_c1_g1_i1	zinc finger 271-like	1	binding	GO:0005488	F
TR15129_c2_g1_i1	YIPF1 isoform X2	1	integral component of membrane	GO:0016021	C
TR15130_c1_g1_i1	lateral signaling target 2 homolog	1	metal ion binding	GO:0046872	F
TR15130_c1_g2_i1	lateral signaling target 2 homolog	1	metal ion binding	GO:0046872	F
TR15131_c0_g1_i1	myophilin	1	protein binding	GO:0005515	F
TR15135_c0_g1_i1	phospholipase B-like lamina ancestor [Ceratitis capitata]	1	integral component of membrane	GO:0016021	C
TR15144_c0_g3_i6	zinc finger 2 homolog isoform X1 [Bombyx mori]	1	binding	GO:0005488	F
TR15144_c0_g3_i7	zinc finger 2 homolog isoform X1 [Bombyx mori]	1	binding	GO:0005488	F
TR15148_c1_g1_i1	AAEL000504-PA [Aedes aegypti]	1
TR15148_c5_g1_i1	lipopolysaccharide-induced tumor necrosis factor-alpha factor homolog	1	integral component of membrane	GO:0016021	C
TR15148_c5_g1_i2	lipopolysaccharide-induced tumor necrosis factor-alpha factor homolog	1	integral component of membrane	GO:0016021	C
TR15149_c1_g1_i1	A-kinase anchor 17A	1	nucleotide binding	GO:0000166	F
TR15149_c1_g2_i1	A-kinase anchor 17A	1	nucleotide binding	GO:0000166	F
TR15149_c6_g3_i1	methylosome subunit pICln	1	cell part	GO:0044464	C
TR15149_c6_g3_i2	methylosome subunit pICln	1	cell part	GO:0044464	C
TR15150_c0_g1_i1	autophagy-related 2 homolog B	1	autophagy	GO:0006914	P
TR15167_c1_g1_i1	septin-2	1	GTP binding	GO:0005525	F
TR15167_c1_g1_i2	septin-2	1	GTP binding	GO:0005525	F
TR15168_c0_g1_i1	caspase-4	1	peptidase activity	GO:0008233	F
TR15168_c1_g1_i2	caspase-4	1	cysteine-type peptidase activity	GO:0008234	F
TR15168_c1_g1_i3	caspase-4	1	cysteine-type peptidase activity	GO:0008234	F
TR15168_c1_g1_i5	caspase-4	1	cysteine-type peptidase activity	GO:0008234	F
TR15168_c1_g1_i6	caspase-4	1	cysteine-type peptidase activity	GO:0008234	F
TR15168_c1_g1_i7	caspase-4	1	cysteine-type peptidase activity	GO:0008234	F
TR15168_c1_g1_i8	caspase-4	1	cysteine-type peptidase activity	GO:0008234	F
TR15171_c0_g2_i1	sodium-coupled neutral amino acid transporter 10	1	integral component of membrane	GO:0016021	C
TR15173_c0_g1_i1	ribosomal L1 domain-containing CG13096-like	1	RNA binding	GO:0003723	F
TR15182_c0_g1_i2	unc-13 homolog D isoform X1 [Bombyx mori]	1	endoplasmic reticulum	GO:0005783	C
TR15188_c5_g7_i1	Eftud2 [Culex quinquefasciatus]	1	binding	GO:0005488	F
TR15201_c0_g1_i2	sprint isoform X2	1	signal transduction	GO:0007165	P
TR15201_c0_g1_i3	sprint isoform X2	1	signal transduction	GO:0007165	P
TR15210_c4_g4_i1	decaprenyl-diphosphate synthase subunit 2	1	isoprenoid biosynthetic process	GO:0008299	P
TR15210_c4_g10_i1	decaprenyl-diphosphate synthase subunit 2	1	isoprenoid biosynthetic process	GO:0008299	P
TR15224_c3_g1_i1	AGAP003881-PA [Anopheles gambiae PEST]	1	integral component of membrane	GO:0016021	C
TR15224_c3_g1_i2	AGAP003881-PA [Anopheles gambiae PEST]	1	integral component of membrane	GO:0016021	C
TR15225_c13_g1_i1	solute carrier family 22 member 3-like	1	membrane	GO:0016020	C
TR15229_c0_g1_i1	leukocyte elastase inhibitor-like [Tribolium castaneum]	1	extracellular space	GO:0005615	C
TR15229_c0_g1_i3	leukocyte elastase inhibitor-like [Tribolium castaneum]	1	extracellular space	GO:0005615	C
TR15231_c11_g1_i1	abl interactor 2 isoform X3 [Apis florea]	1	cytoplasm	GO:0005737	C
TR15235_c1_g1_i1	gamma-secretase subunit pen-2	1	integral component of membrane	GO:0016021	C
TR15238_c3_g2_i1	AAEL011405-PA, partial [Aedes aegypti]	1
TR15238_c3_g2_i2	AAEL011405-PA, partial [Aedes aegypti]	1
TR15238_c3_g2_i3	AAEL011405-PA, partial [Aedes aegypti]	1
TR15238_c3_g2_i4	AAEL011405-PA, partial [Aedes aegypti]	1
TR15238_c3_g2_i5	AAEL011405-PA, partial [Aedes aegypti]	1
TR15238_c3_g2_i6	AAEL011405-PA, partial [Aedes aegypti]	1
TR15238_c3_g2_i7	AAEL011405-PA, partial [Aedes aegypti]	1
TR15257_c0_g1_i1	zinc finger DPF3 isoform X2	1	zinc ion binding	GO:0008270	F
TR15265_c0_g1_i1	zinc finger 271-like	1	metal ion binding	GO:0046872	F
TR15265_c0_g1_i2	zinc finger 271-like	1	metal ion binding	GO:0046872	F
TR15270_c0_g1_i1	wolframin-like isoform X1	1	integral component of membrane	GO:0016021	C
TR15270_c0_g2_i1	wolframin isoform X2	1	integral component of membrane	GO:0016021	C
TR15271_c3_g4_i1	cyclin-G1 [Plutella xylostella]	1
TR15271_c3_g4_i3	cyclin-G1 [Plutella xylostella]	1
TR15275_c0_g3_i1	bicaudal D-related homolog	1	neuron projection morphogenesis	GO:0048812	P
TR15288_c13_g3_i2	mitochondrial pyruvate carrier 2 [Ceratitis capitata]	1	membrane	GO:0016020	C
TR15288_c13_g3_i3	light-induced -like brain 44 [Bombyx mori]	1	membrane	GO:0016020	C
TR15289_c5_g1_i1	neutral ceramidase [Monomorium pharaonis]	1	membrane	GO:0016020	C
TR15292_c0_g1_i1	CD63 antigen	1	integral component of membrane	GO:0016021	C
TR15292_c0_g1_i2	CD63 antigen	1	integral component of membrane	GO:0016021	C
TR15292_c0_g1_i3	CD63 antigen	1	integral component of membrane	GO:0016021	C
TR15293_c0_g1_i1	AAEL011083-PB, partial [Aedes aegypti]	1	zinc ion binding	GO:0008270	F
TR15297_c4_g1_i1	PREDICTED: uncharacterized protein LOC101738379	1	integral component of membrane	GO:0016021	C
TR15313_c7_g1_i1	TMEM9 family	1	integral component of membrane	GO:0016021	C
TR15315_c3_g1_i1	calcium uptake 1 homolog, mitochondrial isoform X3	1	calcium ion binding	GO:0005509	F
TR15315_c7_g4_i1	RAD51C [Culex quinquefasciatus]	1	nucleotide binding	GO:0000166	F
TR15316_c1_g1_i1	upstream stimulatory factor 2-like isoform X2	1	protein dimerization activity	GO:0046983	F
TR15316_c1_g1_i2	upstream stimulatory factor 2-like isoform X2	1	protein dimerization activity	GO:0046983	F
TR15316_c1_g1_i3	upstream stimulatory factor 2-like isoform X2	1	protein dimerization activity	GO:0046983	F
TR15316_c1_g1_i4	upstream stimulatory factor 2-like isoform X2	1	protein dimerization activity	GO:0046983	F
TR15319_c12_g1_i1	PREDICTED: uncharacterized protein LOC101737775	1
TR15325_c5_g3_i1	pellino [Ceratitis capitata]	1	Toll signaling pathway	GO:0008063	P
TR15330_c6_g2_i1	E3 ubiquitin- ligase RNF181-like	1	zinc ion binding	GO:0008270	F
TR15330_c6_g2_i3	E3 ubiquitin- ligase RNF181-like	1	zinc ion binding	GO:0008270	F
TR15339_c4_g1_i1	NF-kappa-B-repressing factor	1	nucleic acid binding	GO:0003676	F
TR15339_c4_g1_i2	NF-kappa-B-repressing factor	1	nucleic acid binding	GO:0003676	F
TR15339_c4_g1_i3	NF-kappa-B-repressing factor	1	nucleic acid binding	GO:0003676	F
TR15339_c4_g1_i4	NF-kappa-B-repressing factor	1	nucleic acid binding	GO:0003676	F
TR15340_c1_g1_i1	polycomb group Pc	1	nucleus	GO:0005634	C
TR15343_c1_g1_i1	MG7, partial [Choristoneura fumiferana]	1	cytosol	GO:0005829	C
TR15343_c1_g1_i2	MG7, partial [Choristoneura fumiferana]	1	cytosol	GO:0005829	C
TR15343_c3_g1_i1	MG7, partial [Choristoneura fumiferana]	1	cytosol	GO:0005829	C
TR15346_c1_g1_i1	saccharopine dehydrogenase domain-containing [Culex quinquefasciatus]	1	membrane	GO:0016020	C
TR15346_c1_g1_i4	saccharopine dehydrogenase-like oxidoreductase	1	membrane	GO:0016020	C
TR15346_c1_g1_i5	saccharopine dehydrogenase-like oxidoreductase	1	membrane	GO:0016020	C
TR15349_c0_g2_i1	autophagy-related 2 homolog B	1	autophagy	GO:0006914	P
TR15351_c11_g1_i3	RING finger nhl-1-like	1	zinc ion binding	GO:0008270	F
TR15360_c6_g1_i1	leucine-rich repeat-containing G- coupled receptor 5	1	integral component of membrane	GO:0016021	C
TR15363_c7_g1_i2	phosphatidylethanolamine binding isoform 2 [Bombyx mori]	1
TR15363_c7_g1_i6	AAEL012666-PA [Aedes aegypti]	1
TR15363_c7_g1_i7	phosphatidylethanolamine binding isoform 1 [Bombyx mori]	1
TR15369_c4_g1_i1	zinc finger CCCH domain-containing 10-like	1	metal ion binding	GO:0046872	F
TR15369_c4_g1_i2	zinc finger CCCH domain-containing 10-like	1	metal ion binding	GO:0046872	F
TR15378_c0_g1_i1	transmembrane 165	1	integral component of membrane	GO:0016021	C
TR15378_c0_g2_i1	transmembrane 165	1	integral component of membrane	GO:0016021	C
TR15382_c2_g1_i1	tetraspanin 42Ee	1	integral component of membrane	GO:0016021	C
TR15382_c10_g4_i3	CD63 antigen-like isoform X1	1	membrane	GO:0016020	C
TR15384_c0_g1_i1	AAEL004588-PA [Aedes aegypti]	1	structural constituent of cuticle	GO:0042302	F
TR15387_c0_g1_i1	Secretion-regulating guanine nucleotide exchange factor	1	negative regulation of protein secretion	GO:0050709	P
TR15387_c0_g1_i2	Secretion-regulating guanine nucleotide exchange factor	1
TR15392_c3_g1_i1	tumorous imaginal discs, mitochondrial-like isoform X1	1	binding	GO:0005488	F
TR15392_c3_g9_i1	tumorous imaginal discs, mitochondrial-like isoform X1	1	binding	GO:0005488	F
TR15402_c0_g2_i1	chromodomain-helicase-DNA-binding 1-like [Camponotus floridanus]	1	nucleus	GO:0005634	C
TR15402_c0_g2_i2	chromodomain-helicase-DNA-binding 1-like [Camponotus floridanus]	1	nucleus	GO:0005634	C
TR15402_c0_g2_i5	chromodomain-helicase-DNA-binding 1-like [Camponotus floridanus]	1	nucleus	GO:0005634	C
TR15403_c2_g1_i1	probable serine incorporator isoform X4	1	integral component of membrane	GO:0016021	C
TR15403_c2_g1_i2	probable serine incorporator isoform X4	1	integral component of membrane	GO:0016021	C
TR15403_c2_g1_i3	probable serine incorporator isoform X3	1	integral component of membrane	GO:0016021	C
TR15403_c2_g1_i4	probable serine incorporator isoform X3	1	integral component of membrane	GO:0016021	C
TR15408_c2_g1_i2	zinc finger 91-like	1
TR15414_c1_g1_i1	PDZ and LIM domain Zasp	1	zinc ion binding	GO:0008270	F
TR15414_c1_g1_i3	LIM domain-binding 3	1	zinc ion binding	GO:0008270	F
TR15414_c1_g1_i4	PDZ and LIM domain Zasp-like	1	zinc ion binding	GO:0008270	F
TR15419_c1_g1_i1	fizzy-related homolog	1	cell division	GO:0051301	P
TR15420_c0_g2_i1	bilin-binding -like	1	pigment binding	GO:0031409	F
TR15420_c0_g1_i4	PREDICTED: insecticyanin-A-like	1	pigment binding	GO:0031409	F
TR15420_c0_g2_i2	bilin binding 3	1	pigment binding	GO:0031409	F
TR15420_c0_g2_i3	bilin binding 3	1	pigment binding	GO:0031409	F
TR15420_c0_g2_i4	bilin-binding -like	1	pigment binding	GO:0031409	F
TR15422_c1_g1_i1	small integral membrane 14	1	integral component of membrane	GO:0016021	C
TR15427_c3_g1_i1	pancreatic triacylglycerol lipase-like	1	hydrolase activity	GO:0016787	F
TR15428_c3_g4_i1	argonaute 2	1	nucleic acid binding	GO:0003676	F
TR15428_c3_g4_i2	argonaute 2	1	nucleic acid binding	GO:0003676	F
TR15428_c4_g5_i1	AAEL005500-PA [Aedes aegypti]	1	integral component of membrane	GO:0016021	C
TR15428_c4_g5_i3	AAEL005500-PA [Aedes aegypti]	1	integral component of membrane	GO:0016021	C
TR15434_c0_g1_i1	GG16468 [Drosophila erecta]	1	wing disc development	GO:0035220	P
TR15440_c6_g4_i1	myb-like, SWIRM and MPN domains 1	1
TR15444_c0_g2_i2	CD63 antigen-like	1	integral component of membrane	GO:0016021	C
TR15444_c0_g2_i3	23 kDa integral membrane -like	1	membrane	GO:0016020	C
TR15444_c0_g2_i5	CD63 antigen-like	1	integral component of membrane	GO:0016021	C
TR15444_c0_g2_i6	CD151 antigen	1	integral component of membrane	GO:0016021	C
TR15444_c0_g2_i7	CD151 antigen	1	integral component of membrane	GO:0016021	C
TR15449_c0_g1_i2	transposon Ty3-I Gag-Pol poly	1
TR15452_c0_g1_i1	receptor expression enhancing isoform 1 [Bombyx mori]	1	integral component of membrane	GO:0016021	C
TR15452_c0_g1_i2	receptor expression enhancing isoform 1 [Bombyx mori]	1	integral component of membrane	GO:0016021	C
TR15452_c0_g1_i3	receptor expression-enhancing 6-like isoform X1 [Plutella xylostella]	1	integral component of membrane	GO:0016021	C
TR15452_c0_g1_i6	receptor expression-enhancing 6-like isoform X1 [Plutella xylostella]	1	integral component of membrane	GO:0016021	C
TR15457_c1_g2_i1	translationally controlled tumor	1	cytoplasm	GO:0005737	C
TR15457_c1_g2_i2	translationally controlled tumor	1	cytoplasm	GO:0005737	C
TR15462_c1_g1_i1	FUN14 domain-containing 2 isoform X1	1	integral component of membrane	GO:0016021	C
TR15462_c1_g1_i2	FUN14 domain-containing 2 isoform X1	1	integral component of membrane	GO:0016021	C
TR15462_c1_g1_i3	FUN14 domain-containing 2 isoform X1	1	integral component of membrane	GO:0016021	C
TR15462_c1_g1_i4	FUN14 domain-containing 2 isoform X1	1	integral component of membrane	GO:0016021	C
TR15462_c1_g1_i5	FUN14 domain-containing 2 isoform X1	1	integral component of membrane	GO:0016021	C
TR15462_c1_g1_i6	FUN14 domain-containing 2 isoform X1	1	integral component of membrane	GO:0016021	C
TR15462_c1_g1_i7	FUN14 domain-containing 2 isoform X1	1	integral component of membrane	GO:0016021	C
TR15462_c1_g1_i8	FUN14 domain-containing 2 isoform X1	1	integral component of membrane	GO:0016021	C
TR15462_c1_g1_i9	FUN14 domain-containing 2 isoform X1	1	integral component of membrane	GO:0016021	C
TR15462_c1_g1_i10	FUN14 domain-containing 2 isoform X1	1	integral component of membrane	GO:0016021	C
TR15462_c1_g1_i11	FUN14 domain-containing 2 isoform X1	1	integral component of membrane	GO:0016021	C
TR15462_c1_g1_i12	FUN14 domain-containing 2 isoform X1	1	integral component of membrane	GO:0016021	C
TR15466_c3_g1_i1	TNF receptor-associated factor 6	1	zinc ion binding	GO:0008270	F
TR15474_c0_g1_i1	proteasome-associated ECM29 homolog	1
TR15474_c1_g1_i1	proteasome-associated ECM29 homolog	1
TR15476_c8_g1_i2	unknown secreted protein	1	integral component of membrane	GO:0016021	C
TR15489_c4_g2_i1	Zinc finger 271, partial	1	binding	GO:0005488	F
TR15489_c4_g2_i2	zinc finger Xfin-like [Plutella xylostella]	1
TR15491_c11_g1_i1	rho GTPase-activating 12-like	1	signal transduction	GO:0007165	P
TR15493_c5_g1_i1	Hermansky-Pudlak syndrome 5 homolog	1	zinc ion binding	GO:0008270	F
TR15493_c5_g2_i1	Hermansky-Pudlak syndrome 5 homolog	1	zinc ion binding	GO:0008270	F
TR15494_c0_g1_i4	extended synaptotagmin-2 [Megachile rotundata]	1	membrane	GO:0016020	C
TR15504_c1_g1_i1	cytosolic endo-beta-N-acetylglucosaminidase	1	metabolic process	GO:0008152	P
TR15505_c3_g1_i1	stathmin [Bombyx mori]	1	regulation of microtubule polymerization or depolymerization	GO:0031110	P
TR15505_c3_g1_i2	calponin homology domain-containing DDB_G0272472 isoform X1	1	regulation of microtubule polymerization or depolymerization	GO:0031110	P
TR15505_c3_g1_i3	stathmin [Bombyx mori]	1	regulation of microtubule polymerization or depolymerization	GO:0031110	P
TR15505_c3_g1_i5	calponin homology domain-containing DDB_G0272472 isoform X2	1	regulation of microtubule polymerization or depolymerization	GO:0031110	P
TR15506_c0_g1_i1	DEK-like isoform X1	1	DNA binding	GO:0003677	F
TR15506_c0_g2_i1	DEK-like isoform X2	1	DNA binding	GO:0003677	F
TR15506_c10_g1_i1	chymotrypsinogen 4	1	serine-type peptidase activity	GO:0008236	F
TR15506_c10_g1_i2	chymotrypsinogen 4	1	hydrolase activity	GO:0016787	F
TR15506_c10_g1_i3	chymotrypsinogen 4	1	hydrolase activity	GO:0016787	F
TR15506_c10_g1_i5	chymotrypsin-like protease C1	1	hydrolase activity	GO:0016787	F
TR15506_c10_g1_i9	chymotrypsinogen 4	1	hydrolase activity	GO:0016787	F
TR15523_c1_g1_i2	U3 small nucleolar RNA-associated 14 homolog A	1	intracellular part	GO:0044424	C
TR15523_c1_g1_i4	U3 small nucleolar RNA-associated 14 homolog A	1	intracellular part	GO:0044424	C
TR15525_c3_g1_i1	transmembrane 184C	1	integral component of membrane	GO:0016021	C
TR15525_c3_g2_i1	transmembrane 184C	1	integral component of membrane	GO:0016021	C
TR15525_c3_g2_i2	transmembrane 184C [Wasmannia auropunctata]	1	integral component of membrane	GO:0016021	C
TR15526_c3_g1_i1	transposon Ty3-G Gag-Pol poly isoform X2	1	binding	GO:0005488	F
TR15532_c0_g2_i1	ATP-dependent RNA helicase SUV3 homolog, mitochondrial-like	1	membrane	GO:0016020	C
TR15532_c0_g3_i1	ATP-dependent RNA helicase SUV3 homolog, mitochondrial-like	1	integral component of membrane	GO:0016021	C
TR15532_c0_g3_i2	ATP-dependent RNA helicase SUV3 homolog, mitochondrial-like	1	integral component of membrane	GO:0016021	C
TR15532_c0_g2_i2	ATP-dependent RNA helicase SUV3 homolog, mitochondrial-like	1	membrane	GO:0016020	C
TR15544_c9_g1_i1	calcium channel flower isoform X1	1	membrane	GO:0016020	C
TR15550_c10_g2_i1	immunoglobulin-binding 1	1	regulation of signal transduction	GO:0009966	P
TR15550_c10_g2_i2	immunoglobulin-binding 1	1	regulation of signal transduction	GO:0009966	P
TR15553_c1_g1_i1	hypothetical protein KGM_22532	1	nucleotide binding	GO:0000166	F
TR15553_c1_g2_i1	MICAL 1 isoform X1 [Megachile rotundata]	1	metal ion binding	GO:0046872	F
TR15553_c1_g2_i3	MICAL 1 isoform X1 [Megachile rotundata]	1	metal ion binding	GO:0046872	F
TR15562_c8_g2_i2	PREDICTED: uncharacterized protein LOC101740287	1	integral component of membrane	GO:0016021	C
TR15566_c7_g1_i1	PREDICTED: uncharacterized protein LOC105384991 isoform X1	1	membrane	GO:0016020	C
TR15575_c1_g1_i4	Muscle M-line assembly unc-89	1	regulation of biological process	GO:0050789	P
TR15575_c1_g1_i5	Muscle M-line assembly unc-89	1	regulation of biological process	GO:0050789	P
TR15579_c4_g4_i1	transmembrane 14C [Bombyx mori]	1	integral component of membrane	GO:0016021	C
TR15579_c4_g7_i1	transmembrane 14C	1	integral component of membrane	GO:0016021	C
TR15579_c4_g7_i3	transmembrane 14C	1	integral component of membrane	GO:0016021	C
TR15585_c6_g1_i1	rho GTPase-activating 1	1	signal transduction	GO:0007165	P
TR15585_c12_g1_i1	rho GTPase-activating 1	1	signal transduction	GO:0007165	P
TR15590_c4_g1_i1	cytosolic purine 5 -nucleotidase isoform X1	1	metal ion binding	GO:0046872	F
TR15590_c4_g1_i2	cytosolic purine 5 -nucleotidase isoform X6 [Athalia rosae]	1	metal ion binding	GO:0046872	F
TR15590_c4_g1_i3	cytosolic purine 5 -nucleotidase isoform X6 [Athalia rosae]	1	metal ion binding	GO:0046872	F
TR15590_c4_g1_i4	cytosolic purine 5 -nucleotidase isoform X1	1	metal ion binding	GO:0046872	F
TR15592_c3_g1_i1	strawberry notch isoform X4 [Orussus abietinus]	1	regulation of transcription, DNA-templated	GO:0006355	P
TR15602_c2_g1_i1	Vacuolar sorting-associated 37A	1	integral component of membrane	GO:0016021	C
TR15605_c8_g4_i1	CKLF-like MARVEL transmembrane domain-containing 4 [Harpegnathos saltator]	1	integral component of membrane	GO:0016021	C
TR15605_c8_g4_i2	CKLF-like MARVEL transmembrane domain-containing 4 [Harpegnathos saltator]	1	integral component of membrane	GO:0016021	C
TR15605_c8_g4_i3	CKLF-like MARVEL transmembrane domain-containing 4 [Harpegnathos saltator]	1	integral component of membrane	GO:0016021	C
TR15605_c8_g4_i4	CKLF-like MARVEL transmembrane domain-containing 4 [Harpegnathos saltator]	1	integral component of membrane	GO:0016021	C
TR15605_c8_g4_i5	CKLF-like MARVEL transmembrane domain-containing 4 [Harpegnathos saltator]	1	integral component of membrane	GO:0016021	C
TR15605_c8_g4_i6	CKLF-like MARVEL transmembrane domain-containing 4 [Harpegnathos saltator]	1	integral component of membrane	GO:0016021	C
TR15605_c8_g4_i7	CKLF-like MARVEL transmembrane domain-containing 4 [Harpegnathos saltator]	1	integral component of membrane	GO:0016021	C
TR15616_c2_g1_i1	adenomatous polyposis coli -like isoform X3	1	regulation of cellular process	GO:0050794	P
TR15616_c2_g1_i2	adenomatous polyposis coli -like isoform X3	1	regulation of cellular process	GO:0050794	P
TR15619_c0_g1_i1	wings apart-like	1	membrane	GO:0016020	C
TR15626_c4_g2_i4	trypsin IIb precursor	1	serine-type peptidase activity	GO:0008236	F
TR15627_c1_g1_i1	sorting nexin-21 isoform X2 [Musca domestica]	1	phosphatidylinositol binding	GO:0035091	F
TR15627_c1_g1_i2	sorting nexin-21 isoform X2 [Musca domestica]	1	phosphatidylinositol binding	GO:0035091	F
TR15629_c0_g1_i1	glutamic acid-rich precursor, [Pediculus humanus corporis]	1	integral component of membrane	GO:0016021	C
TR15633_c0_g1_i1	hypothetical protein KGM_04834	1	integral component of membrane	GO:0016021	C
TR15642_c0_g1_i4	-6 [Bombyx mori]	1	integral component of membrane	GO:0016021	C
TR15643_c7_g1_i2	single-stranded DNA-binding 3 isoform X2	1	single-stranded DNA binding	GO:0003697	F
TR15643_c7_g1_i3	single-stranded DNA-binding 3 isoform X2	1	single-stranded DNA binding	GO:0003697	F
TR15643_c7_g1_i4	single-stranded DNA-binding 3 isoform X2	1	single-stranded DNA binding	GO:0003697	F
TR15643_c7_g1_i5	single-stranded DNA-binding 3 isoform X2	1	single-stranded DNA binding	GO:0003697	F
TR15643_c7_g1_i6	single-stranded DNA-binding 3 isoform X2	1	single-stranded DNA binding	GO:0003697	F
TR15643_c7_g1_i7	single-stranded DNA-binding 3 isoform X2	1	single-stranded DNA binding	GO:0003697	F
TR15648_c6_g3_i3	GE10185 [Drosophila yakuba]	1	integral component of membrane	GO:0016021	C
TR15657_c1_g1_i1	venom serine carboxypeptidase	1	peptidase activity	GO:0008233	F
TR15657_c6_g1_i7	PREDICTED: uncharacterized protein LOC105382063	1
TR15665_c0_g2_i1	KRAB-A domain-containing 2-like	1	binding	GO:0005488	F
TR15671_c14_g2_i1	reticulocyte-binding 2 homolog a-like	1	metal ion binding	GO:0046872	F
TR15671_c14_g2_i2	reticulocyte-binding 2 homolog a-like	1	metal ion binding	GO:0046872	F
TR15672_c0_g1_i1	PREDICTED: uncharacterized protein LOC105398760 [Plutella xylostella]	1
TR15672_c0_g2_i1	PREDICTED: uncharacterized protein LOC105398760 [Plutella xylostella]	1
TR15674_c3_g1_i1	GRAM domain-containing 1B-like isoform X2	1	membrane	GO:0016020	C
TR15676_c4_g1_i2	retinol dehydratase	1	transferase activity	GO:0016740	F
TR15676_c4_g1_i3	retinol dehydratase	1	transferase activity	GO:0016740	F
TR15676_c4_g1_i5	retinol dehydratase	1	transferase activity	GO:0016740	F
TR15676_c4_g1_i6	retinol dehydratase	1	transferase activity	GO:0016740	F
TR15676_c4_g1_i7	retinol dehydratase	1	transferase activity	GO:0016740	F
TR15686_c2_g2_i5	Mo-molybdopterin cofactor sulfurase	1	ion binding	GO:0043167	F
TR15687_c1_g1_i1	tetratricopeptide repeat 17	1	integral component of membrane	GO:0016021	C
TR15687_c1_g1_i2	tetratricopeptide repeat 17	1	integral component of membrane	GO:0016021	C
TR15691_c2_g1_i1	RRP15	1	DNA repair	GO:0006281	P
TR15695_c8_g2_i1	ubiquitin domain-containing 1	1	ubiquitin binding	GO:0043130	F
TR15703_c1_g1_i1	GA28419 [Drosophila pseudoobscura pseudoobscura]	1	integral component of membrane	GO:0016021	C
TR15712_c4_g1_i1	lysosome-associated membrane glyco 5	1	integral component of membrane	GO:0016021	C
TR15717_c4_g3_i1	decaprenyl-diphosphate synthase subunit 2-like	1	isoprenoid biosynthetic process	GO:0008299	P
TR15718_c1_g1_i1	segmentation cap n collar isoform X1	1	DNA binding	GO:0003677	F
TR15718_c1_g1_i5	segmentation cap n collar isoform X1	1	DNA binding	GO:0003677	F
TR15721_c1_g1_i7	very-long-chain (3R)-3-hydroxyacyl- dehydratase isoform X1	1	integral component of membrane	GO:0016021	C
TR15721_c1_g1_i8	very-long-chain (3R)-3-hydroxyacyl- dehydratase isoform X1	1	integral component of membrane	GO:0016021	C
TR15721_c1_g3_i1	chymotrypsin-like protease C1	1	serine-type peptidase activity	GO:0008236	F
TR15728_c6_g2_i1	LON peptidase N-terminal domain and RING finger 1	1	metal ion binding	GO:0046872	F
TR15728_c14_g1_i2	transmembrane 205	1	membrane	GO:0016020	C
TR15728_c14_g2_i1	transmembrane 205	1	integral component of membrane	GO:0016021	C
TR15728_c14_g2_i2	transmembrane 205	1	integral component of membrane	GO:0016021	C
TR15732_c8_g2_i1	transmembrane 134	1	integral component of membrane	GO:0016021	C
TR15732_c13_g1_i1	arrestin [Anopheles gambiae]	1	signal transduction	GO:0007165	P
TR15733_c1_g1_i1	DNA-pk, partial	1	binding	GO:0005488	F
TR15733_c3_g2_i1	RUN and FYVE domain-containing 2 isoform X3	1	zinc ion binding	GO:0008270	F
TR15733_c3_g2_i2	RUN and FYVE domain-containing 2 isoform X3	1
TR15733_c3_g2_i3	RUN and FYVE domain-containing 2 isoform X3	1	zinc ion binding	GO:0008270	F
TR15733_c3_g2_i4	RUN and FYVE domain-containing 2 isoform X3	1	zinc ion binding	GO:0008270	F
TR15733_c3_g2_i5	RUN and FYVE domain-containing 2 isoform X3	1	zinc ion binding	GO:0008270	F
TR15733_c3_g2_i6	RUN and FYVE domain-containing 2 isoform X3	1	zinc ion binding	GO:0008270	F
TR15733_c3_g2_i7	RUN and FYVE domain-containing 2 isoform X3	1	zinc ion binding	GO:0008270	F
TR15733_c3_g2_i8	RUFY3 isoform X4	1	zinc ion binding	GO:0008270	F
TR15733_c3_g2_i9	RUN and FYVE domain-containing 2 isoform X3	1	zinc ion binding	GO:0008270	F
TR15733_c3_g2_i10	RUN and FYVE domain-containing 2 isoform X3	1	zinc ion binding	GO:0008270	F
TR15733_c3_g2_i11	RUN and FYVE domain-containing 2 isoform X2	1	zinc ion binding	GO:0008270	F
TR15733_c3_g2_i12	RUFY3 isoform X4	1	zinc ion binding	GO:0008270	F
TR15733_c3_g2_i13	RUFY3 isoform X4	1	zinc ion binding	GO:0008270	F
TR15736_c2_g1_i1	hemocytin	1	binding	GO:0005488	F
TR15741_c6_g2_i11	CG7484 [Drosophila melanogaster]	1	integral component of membrane	GO:0016021	C
TR15744_c9_g3_i1	RUS1 family C16orf58 homolog	1	integral component of membrane	GO:0016021	C
TR15744_c9_g3_i2	RUS1 family C16orf58 homolog	1	integral component of membrane	GO:0016021	C
TR15752_c3_g1_i2	transposase	1	DNA binding	GO:0003677	F
TR15754_c8_g1_i1	Zinc finger MYM-type 1, partial	1	nucleic acid binding	GO:0003676	F
TR15755_c0_g1_i1	transmembrane 8A-like [Monomorium pharaonis]	1	membrane	GO:0016020	C
TR15755_c0_g1_i2	transmembrane 8A-like [Monomorium pharaonis]	1	membrane	GO:0016020	C
TR15756_c0_g3_i1	rhophilin-2 isoform X2	1	signal transduction	GO:0007165	P
TR15761_c1_g1_i1	transposon Tf2-1 poly isoform X1	1	binding	GO:0005488	F
TR15769_c7_g1_i1	UPF0378 KIAA0100	1	integral component of membrane	GO:0016021	C
TR15775_c3_g1_i1	cation-dependent mannose-6-phosphate receptor-like	1	membrane	GO:0016020	C
TR15775_c3_g1_i2	cation-dependent mannose-6-phosphate receptor-like	1	integral component of membrane	GO:0016021	C
TR15775_c3_g1_i3	cation-dependent mannose-6-phosphate receptor-like	1	membrane	GO:0016020	C
TR15781_c0_g1_i1	mucolipin-3-like	1	integral component of membrane	GO:0016021	C
TR15784_c1_g1_i1	unconventional myosin-Va-like isoform X1 [Plutella xylostella]	1	binding	GO:0005488	F
TR15785_c0_g1_i1	TBC1 domain family member 9 isoform X2	1	calcium ion binding	GO:0005509	F
TR15785_c0_g1_i2	TBC1 domain family member 9	1
TR15786_c0_g1_i1	glutamate receptor ionotropic, kainate 2	1	membrane	GO:0016020	C
TR15789_c3_g1_i1	GL27275 [Drosophila persimilis]	1	serine-type peptidase activity	GO:0008236	F
TR15791_c8_g1_i1	proton-coupled amino acid transporter 2 isoform X2	1	integral component of membrane	GO:0016021	C
TR15798_c5_g1_i3	E3 ubiquitin- ligase MARCH5-like isoform X1 [Camponotus floridanus]	1	integral component of membrane	GO:0016021	C
TR15798_c7_g2_i1	zinc finger 28-like	1
TR15798_c7_g3_i1	THO complex subunit 3	1	integral component of membrane	GO:0016021	C
TR15798_c7_g3_i2	YEATS domain-containing 4	1	regulation of transcription, DNA-templated	GO:0006355	P
TR15798_c7_g3_i3	YEATS domain-containing 4	1	regulation of transcription, DNA-templated	GO:0006355	P
TR15798_c7_g3_i4	YEATS domain-containing 4	1	regulation of transcription, DNA-templated	GO:0006355	P
TR15798_c7_g3_i7	YEATS domain-containing 4	1	regulation of transcription, DNA-templated	GO:0006355	P
TR15798_c7_g3_i8	YEATS domain-containing 4	1	regulation of transcription, DNA-templated	GO:0006355	P
TR15800_c0_g1_i1	GG13059 [Drosophila erecta]	1
TR15800_c0_g1_i2	GE10169 [Drosophila yakuba]	1
TR15800_c0_g1_i4	GG13059 [Drosophila erecta]	1
TR15803_c2_g2_i1	serine protease inhibitor 2 isoform X1	1	extracellular space	GO:0005615	C
TR15803_c2_g2_i2	serine protease inhibitor 2 isoform X1	1	extracellular space	GO:0005615	C
TR15803_c2_g2_i3	serine protease inhibitor 2 isoform X1	1	extracellular space	GO:0005615	C
TR15803_c2_g2_i5	serine protease inhibitor 2 isoform X1	1	extracellular space	GO:0005615	C
TR15805_c0_g1_i1	piezo-type mechanosensitive ion channel component isoform X4	1	membrane	GO:0016020	C
TR15811_c11_g2_i1	fasciclin-3 isoform X4 [Bombyx mori]	1	integral component of membrane	GO:0016021	C
TR15811_c11_g3_i1	fasciclin-3 isoform X4 [Bombyx mori]	1	integral component of membrane	GO:0016021	C
TR15811_c11_g3_i2	fasciclin-3 isoform X4 [Bombyx mori]	1	integral component of membrane	GO:0016021	C
TR15816_c0_g2_i1	voltage-dependent calcium channel subunit alpha-2 delta-3	1	integral component of membrane	GO:0016021	C
TR15818_c1_g1_i1	PREDICTED: uncharacterized protein LOC105384458 isoform X3 [Plutella xylostella]	1
TR15818_c3_g4_i5	PREDICTED: uncharacterized protein LOC101741939	1	membrane	GO:0016020	C
TR15818_c3_g4_i7	PREDICTED: uncharacterized protein LOC101741939	1	membrane	GO:0016020	C
TR15826_c1_g1_i1	transmembrane 18	1	integral component of membrane	GO:0016021	C
TR15826_c1_g2_i1	transmembrane 18	1	integral component of membrane	GO:0016021	C
TR15826_c3_g1_i1	hypothetical protein KGM_19890	1	membrane	GO:0016020	C
TR15826_c8_g2_i4	AN1-type zinc finger 2A-like	1	zinc ion binding	GO:0008270	F
TR15826_c8_g2_i6	AN1-type zinc finger 2A-like	1	zinc ion binding	GO:0008270	F
TR15826_c8_g2_i14	AN1-type zinc finger 2A-like	1	zinc ion binding	GO:0008270	F
TR15835_c1_g1_i1	trypsin-like protease	1	peptidase activity	GO:0008233	F
TR15835_c2_g2_i4	endoplasmic reticulum-Golgi intermediate compartment 3	1	integral component of membrane	GO:0016021	C
TR15835_c2_g2_i7	endoplasmic reticulum-Golgi intermediate compartment 3	1	integral component of membrane	GO:0016021	C
TR15839_c0_g1_i1	GAS2 1 isoform X2	1	cell cycle arrest	GO:0007050	P
TR15839_c0_g1_i2	GAS2 1 isoform X2	1	cell cycle arrest	GO:0007050	P
TR15842_c3_g1_i3	hypothetical protein X777_12329	1	zinc ion binding	GO:0008270	F
TR15843_c5_g8_i1	PEST proteolytic signal-containing nuclear -like	1	protein ubiquitination	GO:0016567	P
TR15843_c5_g8_i3	PEST proteolytic signal-containing nuclear -like	1	protein ubiquitination	GO:0016567	P
TR15846_c3_g1_i1	endoplasmic reticulum metallopeptidase 1-like	1	integral component of membrane	GO:0016021	C
TR15846_c3_g2_i1	endoplasmic reticulum metallopeptidase 1-like	1	integral component of membrane	GO:0016021	C
TR15846_c5_g1_i1	TM2 domain-containing CG11103	1	integral component of membrane	GO:0016021	C
TR15846_c5_g2_i1	TM2 domain-containing CG11103	1	integral component of membrane	GO:0016021	C
TR15846_c13_g1_i1	transposable element P transposase isoform X3	1
TR15847_c4_g1_i2	zinc finger 39-like isoform X13 [Bombyx mori]	1	binding	GO:0005488	F
TR15850_c9_g3_i3	[Culex quinquefasciatus]	1
TR15856_c6_g2_i2	NFX1-type zinc finger-containing 1-like isoform X2	1	binding	GO:0005488	F
TR15856_c6_g2_i11	NFX1-type zinc finger-containing 1-like isoform X2	1	binding	GO:0005488	F
TR15860_c0_g1_i1	hypothetical protein KGM_06725	1	membrane	GO:0016020	C
TR15865_c5_g1_i1	arrestin homolog	1	signal transduction	GO:0007165	P
TR15868_c0_g4_i4	beta chain spectrin	1	phospholipid binding	GO:0005543	F
TR15869_c10_g4_i1	WD repeat and FYVE domain-containing 2	1	metal ion binding	GO:0046872	F
TR15869_c10_g4_i2	WD repeat and FYVE domain-containing 2	1	metal ion binding	GO:0046872	F
TR15869_c10_g4_i3	WD repeat and FYVE domain-containing 2	1	metal ion binding	GO:0046872	F
TR15869_c10_g4_i4	WD repeat and FYVE domain-containing 2	1	metal ion binding	GO:0046872	F
TR15869_c10_g4_i5	WD repeat and FYVE domain-containing 2	1	metal ion binding	GO:0046872	F
TR15869_c10_g4_i6	WD repeat and FYVE domain-containing 2	1	metal ion binding	GO:0046872	F
TR15869_c10_g4_i7	WD repeat and FYVE domain-containing 2	1	metal ion binding	GO:0046872	F
TR15869_c10_g4_i8	WD repeat and FYVE domain-containing 2	1	metal ion binding	GO:0046872	F
TR15869_c10_g4_i9	WD repeat and FYVE domain-containing 2	1	metal ion binding	GO:0046872	F
TR15869_c10_g4_i10	WD repeat and FYVE domain-containing 2	1	metal ion binding	GO:0046872	F
TR15869_c10_g4_i11	WD repeat and FYVE domain-containing 2	1	metal ion binding	GO:0046872	F
[truncated: 10,763 more rows]
